# Supplementary material for: Structural basis of nucleosome assembly by the Abo1 AAA+ ATPase histone chaperone
Source: Nat Commun. 2019 Dec 17;10:5764. doi: 10.1038/s41467-019-13743-9 (PMC6917787; doi:10.1038/s41467-019-13743-9)
Supplement: Supplementary file 11 — Supplementary Data 1 [file 41467_2019_13743_MOESM11_ESM.xls]

## Sheet: abo1result_UniID_seqnumber3
Rank	Id	Protein1	Protein2	Type	XLType	Spectrum	AbsPos1	AbsPos2	deltaAA	Annotation	Mr	Mz	z	Error_rel[ppm]	nseen	MatchOdds	Xcorrx	Xcorrb	TIC	TicA	TicB	WTIC	intsum	deltaS	ld-Score
1	IKLNALLGSLR-LLNKLK-a2-b4	sp|O14114|Abo1Bmutant	sp|O14114|Abo1Bmutant	xlink	intra-protein xl	Histonesp|P84233|H3sp|P62799|H4.19193.19193.3_Histonesp|P84233|H3sp|P62799|H4.19601.19601.3	802	798	4	-	2062.32	688.446	3	-4.1	202	9.82	0.36	0.34	0.43	0.39	0.03	0.06	593	0	38.99
1	IKLNALLGSLR-LLNKLK-a2-b4	sp|O14114|Abo1Bmutant	sp|O14114|Abo1Bmutant	xlink	intra-protein xl	Histonesp|P84233|H3sp|P62799|H4.30142.30142.3_Histonesp|P84233|H3sp|P62799|H4.31075.31075.3	802	798	4	-	2062.32	688.448	3	-2.4	202	8.3	0.26	0.3	0.3	0.28	0.02	0.05	761	0	37.69
1	IKLNALLGSLR-LLNKLK-a2-b4	sp|O14114|Abo1Bmutant	sp|O14114|Abo1Bmutant	xlink	intra-protein xl	Histonesp|P84233|H3sp|P62799|H4.19193.19193.3_Histonesp|P84233|H3sp|P62799|H4.19131.19131.3	802	798	4	-	2062.32	688.446	3	-4.1	202	9.4	0.4	0.31	0.39	0.37	0.02	0.06	576	0	37.27
1	IKLNALLGSLR-LLNKLK-a2-b4	sp|O14114|Abo1Bmutant	sp|O14114|Abo1Bmutant	xlink	intra-protein xl	Histonesp|P84233|H3sp|P62799|H4.20441.20441.3_Histonesp|P84233|H3sp|P62799|H4.20688.20688.3	802	798	4	-	2062.32	688.446	3	-4.2	202	9.41	0.21	0.36	0.33	0.31	0.03	0.05	552	0	37.23
1	EIAQDFKTDLR-KSTGGK-a7-b1	sp|P84233|H3	sp|P84233|H3	xlink	intra-protein xl	Histonesp|P84233|H3sp|P62799|H4.09376.09376.4_Histonesp|P84233|H3sp|P62799|H4.09334.09334.4	80	10	70	-	2049.07	513.275	4	-2.3	1	8.47	0.18	0.41	0.47	0.46	0	0.07	561	0	36.73
1	IKLNALLGSLR-LLNKLK-a2-b4	sp|O14114|Abo1Bmutant	sp|O14114|Abo1Bmutant	xlink	intra-protein xl	Histonesp|P84233|H3sp|P62799|H4.19645.19645.3_Histonesp|P84233|H3sp|P62799|H4.20688.20688.3	802	798	4	-	2062.32	688.448	3	-2	202	8.68	0.14	0.42	0.4	0.37	0.03	0.06	512	0	36.51
1	IKLNALLGSLR-QTKQADMR-a2-b3	sp|O14114|Abo1Bmutant	sp|O14114|Abo1Bmutant	xlink	intra-protein xl	Histonesp|P84233|H3sp|P62799|H4.16753.16753.4_Histonesp|P84233|H3sp|P62799|H4.16721.16721.4	802	789	13	-	2311.3	578.832	4	-2.7	1	8.12	0.19	0.44	0.39	0.29	0.09	0.07	500	0	35.77
1	IKLNALLGSLR-LLNKLK-a2-b4	sp|O14114|Abo1Bmutant	sp|O14114|Abo1Bmutant	xlink	intra-protein xl	Histonesp|P84233|H3sp|P62799|H4.29986.29986.3_Histonesp|P84233|H3sp|P62799|H4.30265.30265.3	802	798	4	-	2062.32	688.448	3	-2.4	202	7.56	0.2	0.35	0.32	0.3	0.03	0.05	680	0	35.73
1	IKLNALLGSLR-LLNKLK-a2-b4	sp|O14114|Abo1Bmutant	sp|O14114|Abo1Bmutant	xlink	intra-protein xl	Histonesp|P84233|H3sp|P62799|H4.29986.29986.3_Histonesp|P84233|H3sp|P62799|H4.30534.30534.3	802	798	4	-	2062.32	688.448	3	-2.4	202	8.5	0.18	0.27	0.31	0.28	0.04	0.05	661	0	35.4
1	KGADCLSK-LLNKLK-a1-b4	sp|O14114|Abo1Bmutant	sp|O14114|Abo1Bmutant	xlink	intra-protein xl	Histonesp|P84233|H3sp|P62799|H4.08660.08660.4_Histonesp|P84233|H3sp|P62799|H4.08591.08591.4	337	798	461	-	1742.99	436.756	4	-1.7	1	9.64	0.13	0.48	0.69	0.12	0.57	0.14	184	0	34.62
1	IKLNALLGSLR-LLNKLK-a2-b4	sp|O14114|Abo1Bmutant	sp|O14114|Abo1Bmutant	xlink	intra-protein xl	Histonesp|P84233|H3sp|P62799|H4.19645.19645.3_Histonesp|P84233|H3sp|P62799|H4.19131.19131.3	802	798	4	-	2062.32	688.448	3	-2	202	8.98	0.23	0.29	0.42	0.4	0.03	0.06	521	0	34.59
1	ITLKQTK-LLNKLK-a4-b4	sp|O14114|Abo1Bmutant	sp|O14114|Abo1Bmutant	xlink	intra-protein xl	Histonesp|P84233|H3sp|P62799|H4.10956.10956.4_Histonesp|P84233|H3sp|P62799|H4.10879.10879.4	786	798	12	-	1696.08	425.029	4	-1	1	9.6	0.26	0.36	0.73	0.4	0.34	0.13	308	0	34.48
1	KSAPATGGVK-YQKSTELLIR-a1-b3	sp|P84233|H3	sp|P84233|H3	xlink	intra-protein xl	Histonesp|P84233|H3sp|P62799|H4.10198.10198.4_Histonesp|P84233|H3sp|P62799|H4.10149.10149.4	28	57	29	-	2302.28	576.578	4	-3.4	2	7.57	0.21	0.46	0.44	0.18	0.26	0.08	452	0	34.35
1	KQLATK-KSTGGK-a1-b1	sp|P84233|H3	sp|P84233|H3	xlink	intra-protein xl	Histonesp|P84233|H3sp|P62799|H4.02444.02444.4_Histonesp|P84233|H3sp|P62799|H4.02407.02407.4	19	10	9	-	1401.82	351.462	4	-2.2	1	9.57	0.2	0.62	0.3	0.19	0.11	0.05	50	0	34.19
1	IKLNALLGSLR-LLNKLK-a2-b4	sp|O14114|Abo1Bmutant	sp|O14114|Abo1Bmutant	xlink	intra-protein xl	Histonesp|P84233|H3sp|P62799|H4.19645.19645.3_Histonesp|P84233|H3sp|P62799|H4.20470.20470.3	802	798	4	-	2062.32	688.448	3	-2	202	8.6	0.19	0.32	0.42	0.38	0.04	0.06	494	0	34.03
1	IKLNALLGSLR-LLNKLK-a2-b4	sp|O14114|Abo1Bmutant	sp|O14114|Abo1Bmutant	xlink	intra-protein xl	Histonesp|P84233|H3sp|P62799|H4.19645.19645.3_Histonesp|P84233|H3sp|P62799|H4.19601.19601.3	802	798	4	-	2062.32	688.448	3	-2	202	7.85	0.13	0.4	0.37	0.35	0.01	0.05	500	0	33.97
1	IKLNALLGSLR-ITLKQTK-a2-b4	sp|O14114|Abo1Bmutant	sp|O14114|Abo1Bmutant	xlink	intra-protein xl	Histonesp|P84233|H3sp|P62799|H4.18337.18337.4_Histonesp|P84233|H3sp|P62799|H4.18312.18312.4	802	786	16	-	2165.35	542.345	4	-0.9	1	8.11	0.21	0.45	0.52	0.47	0.05	0.08	374	0	33.94
1	IKLNALLGSLR-LLNKLK-a2-b4	sp|O14114|Abo1Bmutant	sp|O14114|Abo1Bmutant	xlink	intra-protein xl	Histonesp|P84233|H3sp|P62799|H4.19645.19645.3_Histonesp|P84233|H3sp|P62799|H4.20202.20202.3	802	798	4	-	2062.32	688.448	3	-2	202	8.55	0.18	0.32	0.43	0.39	0.04	0.06	497	0	33.92
1	IKLNALLGSLR-LLNKLK-a2-b4	sp|O14114|Abo1Bmutant	sp|O14114|Abo1Bmutant	xlink	intra-protein xl	Histonesp|P84233|H3sp|P62799|H4.19645.19645.3_Histonesp|P84233|H3sp|P62799|H4.19946.19946.3	802	798	4	-	2062.32	688.448	3	-2	202	7.85	0.2	0.4	0.37	0.36	0.01	0.05	474	0	33.82
1	IKLNALLGSLR-LLNKLK-a2-b4	sp|O14114|Abo1Bmutant	sp|O14114|Abo1Bmutant	xlink	intra-protein xl	Histonesp|P84233|H3sp|P62799|H4.29986.29986.3_Histonesp|P84233|H3sp|P62799|H4.30838.30838.3	802	798	4	-	2062.32	688.448	3	-2.4	202	7.56	0.2	0.31	0.31	0.29	0.02	0.05	623	0	33.76
1	GADCLSKWVGEAER-TKQTAR-a7-b2	sp|O14114|Abo1Bmutant	sp|P84233|H3	xlink	inter-protein xl	Histonesp|P84233|H3sp|P62799|H4.10599.10599.3_Histonesp|P84233|H3sp|P62799|H4.10580.10580.3	344	5	101	-	2418.19	807.071	3	-2.8	1	8.31	0.28	0.22	0.4	0.38	0.02	0.06	616	0	33.56
1	IKLNALLGSLR-LLNKLK-a2-b4	sp|O14114|Abo1Bmutant	sp|O14114|Abo1Bmutant	xlink	intra-protein xl	Histonesp|P84233|H3sp|P62799|H4.20441.20441.3_Histonesp|P84233|H3sp|P62799|H4.19131.19131.3	802	798	4	-	2062.32	688.446	3	-4.2	202	8.49	0.29	0.31	0.32	0.3	0.02	0.05	492	0	33.54
1	IKLNALLGSLR-LLNKLK-a2-b4	sp|O14114|Abo1Bmutant	sp|O14114|Abo1Bmutant	xlink	intra-protein xl	Histonesp|P84233|H3sp|P62799|H4.19530.19530.3_Histonesp|P84233|H3sp|P62799|H4.19715.19715.3	802	798	4	-	2062.32	688.448	3	-1.9	202	8.15	0.3	0.37	0.43	0.41	0.02	0.06	441	0	33.43
1	KKIIEIHTR-TKQTAR-a2-b2	sp|O14114|Abo1Bmutant	sp|P84233|H3	xlink	inter-protein xl	Histonesp|P84233|H3sp|P62799|H4.05122.05122.5_Histonesp|P84233|H3sp|P62799|H4.05069.05069.5	446	5	203	-	1978.16	396.64	5	-4.1	1	8.36	0.12	0.53	0.34	0.07	0.28	0.07	230	0.85	33.14
1	IKLNALLGSLR-LLNKLK-a2-b4	sp|O14114|Abo1Bmutant	sp|O14114|Abo1Bmutant	xlink	intra-protein xl	Histonesp|P84233|H3sp|P62799|H4.30142.30142.3_Histonesp|P84233|H3sp|P62799|H4.29594.29594.3	802	798	4	-	2062.32	688.448	3	-2.4	202	7.85	0.18	0.24	0.28	0.26	0.01	0.04	647	0	33.12
1	IKLNALLGSLR-LLNKLK-a2-b4	sp|O14114|Abo1Bmutant	sp|O14114|Abo1Bmutant	xlink	intra-protein xl	Histonesp|P84233|H3sp|P62799|H4.30142.30142.3_Histonesp|P84233|H3sp|P62799|H4.30534.30534.3	802	798	4	-	2062.32	688.448	3	-2.4	202	7.36	0.26	0.2	0.28	0.25	0.04	0.04	732	0	33.08
1	IKLNALLGSLR-LLNKLK-a2-b4	sp|O14114|Abo1Bmutant	sp|O14114|Abo1Bmutant	xlink	intra-protein xl	Histonesp|P84233|H3sp|P62799|H4.29986.29986.3_Histonesp|P84233|H3sp|P62799|H4.30377.30377.3	802	798	4	-	2062.32	688.448	3	-2.4	202	6.76	0.2	0.35	0.3	0.27	0.03	0.05	608	0	32.91
1	DNIQGITKPAIR-TKQTAR-a8-b2	sp|P62799|H4	sp|P84233|H3	xlink	inter-protein xl	Histonesp|P84233|H3sp|P62799|H4.08922.08922.4_Histonesp|P84233|H3sp|P62799|H4.08874.08874.4	32	5	27	-	2166.21	542.56	4	-1.7	1	7.88	0.18	0.34	0.66	0.6	0.06	0.1	465	0	32.86
1	IKLNALLGSLR-LLNKLK-a2-b4	sp|O14114|Abo1Bmutant	sp|O14114|Abo1Bmutant	xlink	intra-protein xl	Histonesp|P84233|H3sp|P62799|H4.30142.30142.3_Histonesp|P84233|H3sp|P62799|H4.30148.30148.3	802	798	4	-	2062.32	688.448	3	-2.4	202	7.11	0.15	0.27	0.27	0.26	0.01	0.04	680	0	32.83
1	IKLNALLGSLR-LLNKLK-a2-b4	sp|O14114|Abo1Bmutant	sp|O14114|Abo1Bmutant	xlink	intra-protein xl	Histonesp|P84233|H3sp|P62799|H4.19645.19645.3_Histonesp|P84233|H3sp|P62799|H4.19372.19372.3	802	798	4	-	2062.32	688.448	3	-2	202	7.78	0.21	0.39	0.4	0.38	0.02	0.06	442	0	32.79
1	IKLNALLGSLR-LLNKLK-a2-b4	sp|O14114|Abo1Bmutant	sp|O14114|Abo1Bmutant	xlink	intra-protein xl	Histonesp|P84233|H3sp|P62799|H4.19193.19193.3_Histonesp|P84233|H3sp|P62799|H4.19715.19715.3	802	798	4	-	2062.32	688.446	3	-4.1	202	8.69	0.3	0.23	0.4	0.37	0.03	0.06	515	0	32.79
1	IKLNALLGSLR-LLNKLK-a2-b4	sp|O14114|Abo1Bmutant	sp|O14114|Abo1Bmutant	xlink	intra-protein xl	Histonesp|P84233|H3sp|P62799|H4.19416.19416.3_Histonesp|P84233|H3sp|P62799|H4.19601.19601.3	802	798	4	-	2062.31	688.446	3	-4.7	202	7.97	0.26	0.35	0.42	0.41	0.01	0.06	446	0	32.55
1	IKLNALLGSLR-LLNKLK-a2-b4	sp|O14114|Abo1Bmutant	sp|O14114|Abo1Bmutant	xlink	intra-protein xl	Histonesp|P84233|H3sp|P62799|H4.30142.30142.3_Histonesp|P84233|H3sp|P62799|H4.30265.30265.3	802	798	4	-	2062.32	688.448	3	-2.4	202	6.89	0.17	0.31	0.27	0.24	0.03	0.04	627	0	32.41
1	VTIMPKDIQLAR-KSTGGK-a6-b1	sp|P84233|H3	sp|P84233|H3	xlink	intra-protein xl	Histonesp|P84233|H3sp|P62799|H4.12094.12094.4_Histonesp|P84233|H3sp|P62799|H4.12068.12068.4	123	10	113	-	2098.18	525.552	4	-3.2	1	8.42	0.21	0.51	0.67	0.66	0	0.09	174	0	32.31
1	IKLNALLGSLR-LLNKLK-a2-b4	sp|O14114|Abo1Bmutant	sp|O14114|Abo1Bmutant	xlink	intra-protein xl	Histonesp|P84233|H3sp|P62799|H4.19416.19416.3_Histonesp|P84233|H3sp|P62799|H4.19715.19715.3	802	798	4	-	2062.31	688.446	3	-4.7	202	8.99	0.27	0.25	0.51	0.48	0.03	0.07	420	0	32.22
1	IKLNALLGSLR-LLNKLK-a2-b4	sp|O14114|Abo1Bmutant	sp|O14114|Abo1Bmutant	xlink	intra-protein xl	Histonesp|P84233|H3sp|P62799|H4.20441.20441.3_Histonesp|P84233|H3sp|P62799|H4.19715.19715.3	802	798	4	-	2062.32	688.446	3	-4.2	202	7.99	0.17	0.28	0.35	0.33	0.02	0.05	522	0	32.15
1	DNIQGITKPAIR-STGGKAPR-a8-b5	sp|P62799|H4	sp|P84233|H3	xlink	inter-protein xl	Histonesp|P84233|H3sp|P62799|H4.09445.09445.4_Histonesp|P84233|H3sp|P62799|H4.09377.09377.4	32	15	17	-	2235.23	559.815	4	-2.6	1	9.35	0.21	0.34	0.35	0.25	0.1	0.06	283	0	32.12
1	IKLNALLGSLR-LLNKLK-a2-b4	sp|O14114|Abo1Bmutant	sp|O14114|Abo1Bmutant	xlink	intra-protein xl	Histonesp|P84233|H3sp|P62799|H4.29986.29986.3_Histonesp|P84233|H3sp|P62799|H4.29461.29461.3	802	798	4	-	2062.32	688.448	3	-2.4	202	6.74	0.17	0.35	0.28	0.27	0.01	0.04	573	0	31.93
1	IKLNALLGSLR-LLNKLK-a2-b4	sp|O14114|Abo1Bmutant	sp|O14114|Abo1Bmutant	xlink	intra-protein xl	Histonesp|P84233|H3sp|P62799|H4.30898.30898.3_Histonesp|P84233|H3sp|P62799|H4.30633.30633.3	802	798	4	-	2062.32	688.449	3	-0.4	202	7.92	0.17	0.24	0.34	0.33	0.01	0.05	561	0	31.91
1	GVLKVFLENVIR-KLPFQR-a4-b1	sp|P62799|H4	sp|P84233|H3	xlink	inter-protein xl	Histonesp|P84233|H3sp|P62799|H4.23316.23316.3_Histonesp|P84233|H3sp|P62799|H4.23310.23310.3	60	65	5	-	2311.38	771.467	3	0	1	7.53	0.13	0.25	0.41	0.31	0.11	0.07	578	0	31.89
1	DNIQGITKPAIR-EIAQDFKTDLR-a8-b7	sp|P62799|H4	sp|P84233|H3	xlink	inter-protein xl	Histonesp|P84233|H3sp|P62799|H4.15367.15367.4_Histonesp|P84233|H3sp|P62799|H4.15317.15317.4	32	80	48	-	2797.49	700.379	4	-3.9	1	8.09	0.19	0.25	0.38	0.32	0.06	0.07	513	0	31.87
1	VTIMPKDIQLAR-TKQTAR-a6-b2	sp|P84233|H3	sp|P84233|H3	xlink	intra-protein xl	Histonesp|P84233|H3sp|P62799|H4.12159.12159.4_Histonesp|P84233|H3sp|P62799|H4.12116.12116.4	123	5	118	-	2225.25	557.32	4	-2.9	1	8.6	0.22	0.48	0.69	0.67	0.02	0.1	165	0	31.82
1	IKLNALLGSLR-LLNKLK-a2-b4	sp|O14114|Abo1Bmutant	sp|O14114|Abo1Bmutant	xlink	intra-protein xl	Histonesp|P84233|H3sp|P62799|H4.19880.19880.3_Histonesp|P84233|H3sp|P62799|H4.19131.19131.3	802	798	4	-	2062.32	688.447	3	-3.1	202	8.43	0.25	0.28	0.35	0.32	0.04	0.05	443	0	31.79
1	IKLNALLGSLR-LLNKLK-a2-b4	sp|O14114|Abo1Bmutant	sp|O14114|Abo1Bmutant	xlink	intra-protein xl	Histonesp|P84233|H3sp|P62799|H4.30359.30359.3_Histonesp|P84233|H3sp|P62799|H4.29869.29869.3	802	798	4	-	2062.32	688.447	3	-3.1	202	7.9	0.27	0.13	0.29	0.27	0.02	0.04	676	0	31.78
1	IKLNALLGSLR-LLNKLK-a2-b4	sp|O14114|Abo1Bmutant	sp|O14114|Abo1Bmutant	xlink	intra-protein xl	Histonesp|P84233|H3sp|P62799|H4.29986.29986.3_Histonesp|P84233|H3sp|P62799|H4.29349.29349.3	802	798	4	-	2062.32	688.448	3	-2.4	202	7.07	0.11	0.31	0.33	0.29	0.03	0.05	566	0	31.77
1	IKLNALLGSLR-LLNKLK-a2-b4	sp|O14114|Abo1Bmutant	sp|O14114|Abo1Bmutant	xlink	intra-protein xl	Histonesp|P84233|H3sp|P62799|H4.19645.19645.3_Histonesp|P84233|H3sp|P62799|H4.20652.20652.3	802	798	4	-	2062.32	688.448	3	-2	202	7.75	0.16	0.3	0.41	0.39	0.02	0.06	485	0	31.7
1	RVTIMPKDIQLAR-KQLATK-a7-b1	sp|P84233|H3	sp|P84233|H3	xlink	intra-protein xl	Histonesp|P84233|H3sp|P62799|H4.12092.12092.4_Histonesp|P84233|H3sp|P62799|H4.12051.12051.4	123	19	104	-	2365.39	592.355	4	0.3	1	7.02	0.12	0.38	0.3	0.29	0.01	0.04	490	0	31.69
1	IKLNALLGSLR-LLNKLK-a2-b4	sp|O14114|Abo1Bmutant	sp|O14114|Abo1Bmutant	xlink	intra-protein xl	Histonesp|P84233|H3sp|P62799|H4.30142.30142.3_Histonesp|P84233|H3sp|P62799|H4.30980.30980.3	802	798	4	-	2062.32	688.448	3	-2.4	202	6.65	0.18	0.26	0.31	0.28	0.03	0.05	667	0	31.61
1	IKLNALLGSLR-LLNKLK-a2-b4	sp|O14114|Abo1Bmutant	sp|O14114|Abo1Bmutant	xlink	intra-protein xl	Histonesp|P84233|H3sp|P62799|H4.20792.20792.3_Histonesp|P84233|H3sp|P62799|H4.19601.19601.3	802	798	4	-	2062.32	688.447	3	-3.8	202	7.78	0.24	0.33	0.27	0.26	0.02	0.04	454	0	31.6
1	IKLNALLGSLR-LLNKLK-a2-b4	sp|O14114|Abo1Bmutant	sp|O14114|Abo1Bmutant	xlink	intra-protein xl	Histonesp|P84233|H3sp|P62799|H4.19416.19416.3_Histonesp|P84233|H3sp|P62799|H4.20202.20202.3	802	798	4	-	2062.31	688.446	3	-4.7	202	8.18	0.24	0.29	0.41	0.39	0.02	0.06	431	0	31.5
1	IKLNALLGSLR-LLNKLK-a2-b4	sp|O14114|Abo1Bmutant	sp|O14114|Abo1Bmutant	xlink	intra-protein xl	Histonesp|P84233|H3sp|P62799|H4.30142.30142.3_Histonesp|P84233|H3sp|P62799|H4.29869.29869.3	802	798	4	-	2062.32	688.448	3	-2.4	202	6.45	0.12	0.31	0.25	0.24	0.01	0.04	634	0	31.43
1	IKLNALLGSLR-LLNKLK-a2-b4	sp|O14114|Abo1Bmutant	sp|O14114|Abo1Bmutant	xlink	intra-protein xl	Histonesp|P84233|H3sp|P62799|H4.30720.30720.3_Histonesp|P84233|H3sp|P62799|H4.30633.30633.3	802	798	4	-	2062.33	688.45	3	0.8	202	7.61	0.2	0.27	0.25	0.24	0.01	0.04	541	0	31.39
1	IKLNALLGSLR-LLNKLK-a2-b4	sp|O14114|Abo1Bmutant	sp|O14114|Abo1Bmutant	xlink	intra-protein xl	Histonesp|P84233|H3sp|P62799|H4.19530.19530.3_Histonesp|P84233|H3sp|P62799|H4.20688.20688.3	802	798	4	-	2062.32	688.448	3	-1.9	202	7.58	0.19	0.31	0.4	0.38	0.02	0.06	469	0	31.26
1	IKLNALLGSLR-LLNKLK-a2-b4	sp|O14114|Abo1Bmutant	sp|O14114|Abo1Bmutant	xlink	intra-protein xl	Histonesp|P84233|H3sp|P62799|H4.19645.19645.3_Histonesp|P84233|H3sp|P62799|H4.19715.19715.3	802	798	4	-	2062.32	688.448	3	-2	202	7.86	0.11	0.35	0.38	0.37	0.01	0.05	407	0	31.19
1	IKLNALLGSLR-LLNKLK-a2-b4	sp|O14114|Abo1Bmutant	sp|O14114|Abo1Bmutant	xlink	intra-protein xl	Histonesp|P84233|H3sp|P62799|H4.19880.19880.3_Histonesp|P84233|H3sp|P62799|H4.19946.19946.3	802	798	4	-	2062.32	688.447	3	-3.1	202	7.91	0.25	0.28	0.35	0.33	0.02	0.05	457	0	31.16
1	IKLNALLGSLR-LLNKLK-a2-b4	sp|O14114|Abo1Bmutant	sp|O14114|Abo1Bmutant	xlink	intra-protein xl	Histonesp|P84233|H3sp|P62799|H4.19530.19530.3_Histonesp|P84233|H3sp|P62799|H4.19946.19946.3	802	798	4	-	2062.32	688.448	3	-1.9	202	7.18	0.21	0.37	0.4	0.39	0.01	0.06	434	0	31.07
1	DNIQGITKPAIR-GGKGLGK-a8-b3	sp|P62799|H4	sp|P62799|H4	xlink	intra-protein xl	Histonesp|P84233|H3sp|P62799|H4.10821.10821.4_Histonesp|P84233|H3sp|P62799|H4.10749.10749.4	32	9	23	-	2078.18	520.553	4	-1.4	1	7.15	0.13	0.44	0.37	0.36	0.01	0.05	362	0	30.96
1	IKLNALLGSLR-LLNKLK-a2-b4	sp|O14114|Abo1Bmutant	sp|O14114|Abo1Bmutant	xlink	intra-protein xl	Histonesp|P84233|H3sp|P62799|H4.29986.29986.3_Histonesp|P84233|H3sp|P62799|H4.30980.30980.3	802	798	4	-	2062.32	688.448	3	-2.4	202	6.84	0.15	0.3	0.3	0.27	0.02	0.04	564	0	30.96
1	IKLNALLGSLR-LLNKLK-a2-b4	sp|O14114|Abo1Bmutant	sp|O14114|Abo1Bmutant	xlink	intra-protein xl	Histonesp|P84233|H3sp|P62799|H4.30898.30898.3_Histonesp|P84233|H3sp|P62799|H4.31302.31302.3	802	798	4	-	2062.32	688.449	3	-0.4	202	7.45	0.18	0.27	0.31	0.29	0.02	0.05	523	0	30.96
1	IKLNALLGSLR-LLNKLK-a2-b4	sp|O14114|Abo1Bmutant	sp|O14114|Abo1Bmutant	xlink	intra-protein xl	Histonesp|P84233|H3sp|P62799|H4.31167.31167.3_Histonesp|P84233|H3sp|P62799|H4.30980.30980.3	802	798	4	-	2062.32	688.446	3	-4.1	202	6.89	0.22	0.2	0.31	0.29	0.02	0.05	658	0	30.91
1	IKLNALLGSLR-LLNKLK-a2-b4	sp|O14114|Abo1Bmutant	sp|O14114|Abo1Bmutant	xlink	intra-protein xl	Histonesp|P84233|H3sp|P62799|H4.31167.31167.3_Histonesp|P84233|H3sp|P62799|H4.30377.30377.3	802	798	4	-	2062.32	688.446	3	-4.1	202	6.33	0.2	0.26	0.3	0.28	0.03	0.05	649	0	30.85
1	IKLNALLGSLR-LLNKLK-a2-b4	sp|O14114|Abo1Bmutant	sp|O14114|Abo1Bmutant	xlink	intra-protein xl	Histonesp|P84233|H3sp|P62799|H4.19993.19993.3_Histonesp|P84233|H3sp|P62799|H4.19601.19601.3	802	798	4	-	2062.32	688.449	3	-0.9	202	6.9	0.2	0.32	0.38	0.37	0.01	0.05	510	0	30.83
1	IKLNALLGSLR-LLNKLK-a2-b4	sp|O14114|Abo1Bmutant	sp|O14114|Abo1Bmutant	xlink	intra-protein xl	Histonesp|P84233|H3sp|P62799|H4.30142.30142.3_Histonesp|P84233|H3sp|P62799|H4.29461.29461.3	802	798	4	-	2062.32	688.448	3	-2.4	202	6.11	0.13	0.3	0.27	0.25	0.01	0.04	640	0	30.77
1	IKLNALLGSLR-LLNKLK-a2-b4	sp|O14114|Abo1Bmutant	sp|O14114|Abo1Bmutant	xlink	intra-protein xl	Histonesp|P84233|H3sp|P62799|H4.19530.19530.3_Histonesp|P84233|H3sp|P62799|H4.20652.20652.3	802	798	4	-	2062.32	688.448	3	-1.9	202	6.84	0.21	0.37	0.41	0.4	0.01	0.06	443	0	30.71
1	IKLNALLGSLR-LLNKLK-a2-b4	sp|O14114|Abo1Bmutant	sp|O14114|Abo1Bmutant	xlink	intra-protein xl	Histonesp|P84233|H3sp|P62799|H4.30142.30142.3_Histonesp|P84233|H3sp|P62799|H4.30633.30633.3	802	798	4	-	2062.32	688.448	3	-2.4	202	6.77	0.16	0.25	0.27	0.26	0.01	0.04	612	0	30.65
1	IKLNALLGSLR-LLNKLK-a2-b4	sp|O14114|Abo1Bmutant	sp|O14114|Abo1Bmutant	xlink	intra-protein xl	Histonesp|P84233|H3sp|P62799|H4.31167.31167.3_Histonesp|P84233|H3sp|P62799|H4.30534.30534.3	802	798	4	-	2062.32	688.446	3	-4.1	202	6.36	0.17	0.24	0.3	0.29	0.01	0.04	660	0	30.61
1	YQKSTELLIR-KLPFQR-a3-b1	sp|P84233|H3	sp|P84233|H3	xlink	intra-protein xl	Histonesp|P84233|H3sp|P62799|H4.14770.14770.4_Histonesp|P84233|H3sp|P62799|H4.14799.14799.4	57	65	8	-	2175.24	544.818	4	-0.4	17	7.98	0.16	0.38	0.37	0.16	0.22	0.08	302	0	30.58
1	IKLNALLGSLR-LLNKLK-a2-b4	sp|O14114|Abo1Bmutant	sp|O14114|Abo1Bmutant	xlink	intra-protein xl	Histonesp|P84233|H3sp|P62799|H4.30359.30359.3_Histonesp|P84233|H3sp|P62799|H4.31075.31075.3	802	798	4	-	2062.32	688.447	3	-3.1	202	7.38	0.2	0.2	0.27	0.24	0.02	0.04	596	0	30.55
1	IKLNALLGSLR-LLNKLK-a2-b4	sp|O14114|Abo1Bmutant	sp|O14114|Abo1Bmutant	xlink	intra-protein xl	Histonesp|P84233|H3sp|P62799|H4.30898.30898.3_Histonesp|P84233|H3sp|P62799|H4.30980.30980.3	802	798	4	-	2062.32	688.449	3	-0.4	202	7.76	0.2	0.23	0.31	0.29	0.02	0.05	515	0	30.53
1	IKLNALLGSLR-LLNKLK-a2-b4	sp|O14114|Abo1Bmutant	sp|O14114|Abo1Bmutant	xlink	intra-protein xl	Histonesp|P84233|H3sp|P62799|H4.19416.19416.3_Histonesp|P84233|H3sp|P62799|H4.19131.19131.3	802	798	4	-	2062.31	688.446	3	-4.7	202	8.42	0.3	0.21	0.45	0.43	0.02	0.07	430	0	30.51
1	IKLNALLGSLR-LLNKLK-a2-b4	sp|O14114|Abo1Bmutant	sp|O14114|Abo1Bmutant	xlink	intra-protein xl	Histonesp|P84233|H3sp|P62799|H4.30142.30142.3_Histonesp|P84233|H3sp|P62799|H4.30838.30838.3	802	798	4	-	2062.32	688.448	3	-2.4	202	6.48	0.16	0.27	0.27	0.25	0.02	0.04	616	0	30.45
1	IKLNALLGSLR-LLNKLK-a2-b4	sp|O14114|Abo1Bmutant	sp|O14114|Abo1Bmutant	xlink	intra-protein xl	Histonesp|P84233|H3sp|P62799|H4.30898.30898.3_Histonesp|P84233|H3sp|P62799|H4.30838.30838.3	802	798	4	-	2062.32	688.449	3	-0.4	202	7.42	0.17	0.24	0.31	0.3	0.01	0.04	533	0	30.43
1	KKIIEIHTR-KQLATK-a2-b1	sp|O14114|Abo1Bmutant	sp|P84233|H3	xlink	inter-protein xl	Histonesp|P84233|H3sp|P62799|H4.07146.07146.5_Histonesp|P84233|H3sp|P62799|H4.07095.07095.5	446	19	189	-	1962.19	393.447	5	-2.4	1	9.06	0.16	0.33	0.26	0.07	0.2	0.05	239	0	30.31
1	IKLNALLGSLR-LLNKLK-a2-b4	sp|O14114|Abo1Bmutant	sp|O14114|Abo1Bmutant	xlink	intra-protein xl	Histonesp|P84233|H3sp|P62799|H4.29986.29986.3_Histonesp|P84233|H3sp|P62799|H4.30148.30148.3	802	798	4	-	2062.32	688.448	3	-2.4	202	6.79	0.11	0.29	0.27	0.25	0.02	0.04	548	0	30.23
1	IKLNALLGSLR-LLNKLK-a2-b4	sp|O14114|Abo1Bmutant	sp|O14114|Abo1Bmutant	xlink	intra-protein xl	Histonesp|P84233|H3sp|P62799|H4.30720.30720.3_Histonesp|P84233|H3sp|P62799|H4.30735.30735.3	802	798	4	-	2062.33	688.45	3	0.8	202	7.28	0.16	0.2	0.28	0.28	0.01	0.04	594	0	30.19
1	EIAQDFKTDLR-YQKSTELLIR-a7-b3	sp|P84233|H3	sp|P84233|H3	xlink	intra-protein xl	Histonesp|P84233|H3sp|P62799|H4.15911.15911.4_Histonesp|P84233|H3sp|P62799|H4.15852.15852.4	80	57	23	-	2722.45	681.62	4	-1.9	1	8.35	0.14	0.33	0.41	0.36	0.06	0.07	291	0	29.93
1	IKLNALLGSLR-LLNKLK-a2-b4	sp|O14114|Abo1Bmutant	sp|O14114|Abo1Bmutant	xlink	intra-protein xl	Histonesp|P84233|H3sp|P62799|H4.30720.30720.3_Histonesp|P84233|H3sp|P62799|H4.29869.29869.3	802	798	4	-	2062.33	688.45	3	0.8	202	7.64	0.15	0.2	0.26	0.24	0.02	0.04	541	0	29.9
1	IKLNALLGSLR-LLNKLK-a2-b4	sp|O14114|Abo1Bmutant	sp|O14114|Abo1Bmutant	xlink	intra-protein xl	Histonesp|P84233|H3sp|P62799|H4.19993.19993.3_Histonesp|P84233|H3sp|P62799|H4.19715.19715.3	802	798	4	-	2062.32	688.449	3	-0.9	202	7.12	0.21	0.31	0.36	0.33	0.02	0.05	446	0	29.77
1	IKLNALLGSLR-LLNKLK-a2-b4	sp|O14114|Abo1Bmutant	sp|O14114|Abo1Bmutant	xlink	intra-protein xl	Histonesp|P84233|H3sp|P62799|H4.19193.19193.3_Histonesp|P84233|H3sp|P62799|H4.20652.20652.3	802	798	4	-	2062.32	688.446	3	-4.1	202	6.97	0.26	0.21	0.39	0.36	0.03	0.06	566	0	29.75
1	IKLNALLGSLR-LLNKLK-a2-b4	sp|O14114|Abo1Bmutant	sp|O14114|Abo1Bmutant	xlink	intra-protein xl	Histonesp|P84233|H3sp|P62799|H4.20792.20792.3_Histonesp|P84233|H3sp|P62799|H4.19946.19946.3	802	798	4	-	2062.32	688.447	3	-3.8	202	7	0.22	0.32	0.26	0.24	0.02	0.04	448	0	29.73
1	IKLNALLGSLR-LLNKLK-a2-b4	sp|O14114|Abo1Bmutant	sp|O14114|Abo1Bmutant	xlink	intra-protein xl	Histonesp|P84233|H3sp|P62799|H4.30359.30359.3_Histonesp|P84233|H3sp|P62799|H4.30534.30534.3	802	798	4	-	2062.32	688.447	3	-3.1	202	7	0.18	0.17	0.29	0.27	0.02	0.04	621	0	29.69
1	IKLNALLGSLR-LLNKLK-a2-b4	sp|O14114|Abo1Bmutant	sp|O14114|Abo1Bmutant	xlink	intra-protein xl	Histonesp|P84233|H3sp|P62799|H4.19193.19193.3_Histonesp|P84233|H3sp|P62799|H4.20202.20202.3	802	798	4	-	2062.32	688.446	3	-4.1	202	7.64	0.28	0.24	0.35	0.34	0.01	0.05	450	0	29.62
1	IKLNALLGSLR-LLNKLK-a2-b4	sp|O14114|Abo1Bmutant	sp|O14114|Abo1Bmutant	xlink	intra-protein xl	Histonesp|P84233|H3sp|P62799|H4.19762.19762.3_Histonesp|P84233|H3sp|P62799|H4.19131.19131.3	802	798	4	-	2062.32	688.448	3	-2	202	8.59	0.35	0.22	0.3	0.28	0.02	0.04	366	0	29.59
1	IKLNALLGSLR-LLNKLK-a2-b4	sp|O14114|Abo1Bmutant	sp|O14114|Abo1Bmutant	xlink	intra-protein xl	Histonesp|P84233|H3sp|P62799|H4.30359.30359.3_Histonesp|P84233|H3sp|P62799|H4.30148.30148.3	802	798	4	-	2062.32	688.447	3	-3.1	202	6.99	0.18	0.23	0.26	0.25	0.02	0.04	558	0	29.56
1	DNIQGITKPAIR-GLGKGGAK-a8-b4	sp|P62799|H4	sp|P62799|H4	xlink	intra-protein xl	Histonesp|P84233|H3sp|P62799|H4.10828.10828.4_Histonesp|P84233|H3sp|P62799|H4.10772.10772.4	32	13	19	-	2149.21	538.311	4	-4	2	7.57	0.18	0.31	0.42	0.41	0.01	0.06	375	0	29.5
1	IKLNALLGSLR-KVSFYMR-a2-b1	sp|O14114|Abo1Bmutant	sp|O14114|Abo1Bmutant	xlink	intra-protein xl	Histonesp|P84233|H3sp|P62799|H4.19986.19986.4_Histonesp|P84233|H3sp|P62799|H4.19955.19955.4	802	330	472	-	2264.31	567.085	4	0.8	1	7.21	0.13	0.36	0.35	0.29	0.06	0.06	362	0	29.46
1	IKLNALLGSLR-LLNKLK-a2-b4	sp|O14114|Abo1Bmutant	sp|O14114|Abo1Bmutant	xlink	intra-protein xl	Histonesp|P84233|H3sp|P62799|H4.19530.19530.3_Histonesp|P84233|H3sp|P62799|H4.20202.20202.3	802	798	4	-	2062.32	688.448	3	-1.9	202	7.14	0.22	0.28	0.41	0.39	0.02	0.06	445	0	29.4
1	IKLNALLGSLR-LLNKLK-a2-b4	sp|O14114|Abo1Bmutant	sp|O14114|Abo1Bmutant	xlink	intra-protein xl	Histonesp|P84233|H3sp|P62799|H4.29986.29986.3_Histonesp|P84233|H3sp|P62799|H4.29594.29594.3	802	798	4	-	2062.32	688.448	3	-2.4	202	6.57	0.1	0.26	0.26	0.25	0.01	0.04	552	0	29.24
1	KGADCLSK-ITLKQTK-a1-b4	sp|O14114|Abo1Bmutant	sp|O14114|Abo1Bmutant	xlink	intra-protein xl	Histonesp|P84233|H3sp|P62799|H4.07037.07037.4_Histonesp|P84233|H3sp|P62799|H4.06987.06987.4		786	449	-	1846.02	462.513	4	-2.2	1	10.13	0.17	0.23	0.49	0.07	0.41	0.09	149	0	29.2
1	IKLNALLGSLR-LLNKLK-a2-b4	sp|O14114|Abo1Bmutant	sp|O14114|Abo1Bmutant	xlink	intra-protein xl	Histonesp|P84233|H3sp|P62799|H4.20441.20441.3_Histonesp|P84233|H3sp|P62799|H4.19601.19601.3	802	798	4	-	2062.32	688.446	3	-4.2	202	7.23	0.2	0.27	0.31	0.3	0.01	0.05	443	0	29.13
1	IKLNALLGSLR-LLNKLK-a2-b4	sp|O14114|Abo1Bmutant	sp|O14114|Abo1Bmutant	xlink	intra-protein xl	Histonesp|P84233|H3sp|P62799|H4.20441.20441.3_Histonesp|P84233|H3sp|P62799|H4.20202.20202.3	802	798	4	-	2062.32	688.446	3	-4.2	202	7.5	0.19	0.3	0.27	0.24	0.02	0.04	385	0	29.13
1	KSAPATGGVK-KQLATKAAR-a1-b6	sp|P84233|H3	sp|P84233|H3	xlink	intra-protein xl	Histonesp|P84233|H3sp|P62799|H4.03850.03850.4_Histonesp|P84233|H3sp|P62799|H4.03802.03802.4	28	24	4	-	2038.18	510.554	4	-3.3	2	6.54	0.13	0.4	0.48	0.47	0.01	0.08	345	0.89	29.07
1	IKLNALLGSLR-LLNKLK-a2-b4	sp|O14114|Abo1Bmutant	sp|O14114|Abo1Bmutant	xlink	intra-protein xl	Histonesp|P84233|H3sp|P62799|H4.30359.30359.3_Histonesp|P84233|H3sp|P62799|H4.29461.29461.3	802	798	4	-	2062.32	688.447	3	-3.1	202	6.38	0.16	0.22	0.29	0.28	0.01	0.04	600	0	29.06
1	IKLNALLGSLR-LLNKLK-a2-b4	sp|O14114|Abo1Bmutant	sp|O14114|Abo1Bmutant	xlink	intra-protein xl	Histonesp|P84233|H3sp|P62799|H4.29630.29630.3_Histonesp|P84233|H3sp|P62799|H4.29869.29869.3	802	798	4	-	2062.33	688.451	3	2.2	202	6.71	0.22	0.22	0.27	0.26	0.01	0.04	558	0	29.04
1	QLATKAAR-STGGKAPR-a5-b5	sp|P84233|H3	sp|P84233|H3	xlink	intra-protein xl	Histonesp|P84233|H3sp|P62799|H4.03852.03852.4_Histonesp|P84233|H3sp|P62799|H4.03805.03805.4	24	15	9	-	1767.99	443.006	4	-2.1	1	8.97	0.15	0.44	0.17	0.07	0.1	0.03	67	0	29.03
1	IKLNALLGSLR-LLNKLK-a2-b4	sp|O14114|Abo1Bmutant	sp|O14114|Abo1Bmutant	xlink	intra-protein xl	Histonesp|P84233|H3sp|P62799|H4.19880.19880.3_Histonesp|P84233|H3sp|P62799|H4.20652.20652.3	802	798	4	-	2062.32	688.447	3	-3.1	202	7.54	0.18	0.24	0.33	0.3	0.03	0.05	438	0	29.01
1	IKLNALLGSLR-LLNKLK-a2-b4	sp|O14114|Abo1Bmutant	sp|O14114|Abo1Bmutant	xlink	intra-protein xl	Histonesp|P84233|H3sp|P62799|H4.20792.20792.3_Histonesp|P84233|H3sp|P62799|H4.20202.20202.3	802	798	4	-	2062.32	688.447	3	-3.8	202	7.28	0.28	0.3	0.22	0.2	0.02	0.03	396	0	28.99
1	KPLIDFNDIYCVDPETGHSYR-KLPFQR-a1-b1	sp|O14114|Abo1Bmutant	sp|P84233|H3	xlink	inter-protein xl	Histonesp|P84233|H3sp|P62799|H4.18407.18407.4_Histonesp|P84233|H3sp|P62799|H4.18405.18405.4	819	65	516	-	3463.72	866.939	4	0.4	1	5.91	0.11	0.23	0.37	0.32	0.05	0.06	630	0	28.98
1	KQLATK-KQLATK-a1-b1	sp|P84233|H3	sp|P84233|H3	xlink	intra-protein xl	Histonesp|P84233|H3sp|P62799|H4.04810.04810.4_Histonesp|P84233|H3sp|P62799|H4.04721.04721.4	19	19	0	-	1512.92	379.237	4	-4.6	1	9.96	0.18	0.23	0.14	0.07	0.07	0.02	196	0	28.93
1	IKLNALLGSLR-LLNKLK-a2-b4	sp|O14114|Abo1Bmutant	sp|O14114|Abo1Bmutant	xlink	intra-protein xl	Histonesp|P84233|H3sp|P62799|H4.19762.19762.3_Histonesp|P84233|H3sp|P62799|H4.19715.19715.3	802	798	4	-	2062.32	688.448	3	-2	202	7.9	0.22	0.28	0.31	0.28	0.02	0.05	346	0	28.84
1	IKLNALLGSLR-LLNKLK-a2-b4	sp|O14114|Abo1Bmutant	sp|O14114|Abo1Bmutant	xlink	intra-protein xl	Histonesp|P84233|H3sp|P62799|H4.19530.19530.3_Histonesp|P84233|H3sp|P62799|H4.20470.20470.3	802	798	4	-	2062.32	688.448	3	-1.9	202	7.51	0.26	0.22	0.41	0.39	0.02	0.06	431	0	28.72
1	KQLATK-LLNKLK-a1-b4	sp|P84233|H3	sp|O14114|Abo1Bmutant	xlink	inter-protein xl	Histonesp|P84233|H3sp|P62799|H4.08768.08768.4_Histonesp|P84233|H3sp|P62799|H4.08700.08700.4	19	798	541	-	1552.98	389.254	4	-4.8	1	6.95	0.17	0.45	0.48	0.14	0.34	0.09	212	0	28.64
1	KSAPATGGVK-KSTGGK-a1-b1	sp|P84233|H3	sp|P84233|H3	xlink	intra-protein xl	Histonesp|P84233|H3sp|P62799|H4.02517.02517.4_Histonesp|P84233|H3sp|P62799|H4.02494.02494.4	28	10	18	-	1628.91	408.234	4	-2	1	6.07	0.03	0.52	0.47	0.46	0	0.07	259	0.33	28.63
1	IKLNALLGSLR-LLNKLK-a2-b4	sp|O14114|Abo1Bmutant	sp|O14114|Abo1Bmutant	xlink	intra-protein xl	Histonesp|P84233|H3sp|P62799|H4.20792.20792.3_Histonesp|P84233|H3sp|P62799|H4.20470.20470.3	802	798	4	-	2062.32	688.447	3	-3.8	202	7.15	0.19	0.28	0.23	0.22	0.01	0.03	423	0	28.62
1	DAVTYTEHAKR-DAVTYTEHAKR-a10-b10	sp|P62799|H4	sp|P62799|H4	xlink	intra-protein xl	Histonesp|P84233|H3sp|P62799|H4.06482.06482.4_Histonesp|P84233|H3sp|P62799|H4.06425.06425.4	78	78	0	-	2717.34	680.342	4	-1.8	2	10.09	0.15	0.17	0.65	0.32	0.32	0.12	176	0	28.62
1	IKLNALLGSLR-LLNKLK-a2-b4	sp|O14114|Abo1Bmutant	sp|O14114|Abo1Bmutant	xlink	intra-protein xl	Histonesp|P84233|H3sp|P62799|H4.30359.30359.3_Histonesp|P84233|H3sp|P62799|H4.30265.30265.3	802	798	4	-	2062.32	688.447	3	-3.1	202	7.16	0.17	0.17	0.27	0.25	0.02	0.04	555	0	28.61
1	IKLNALLGSLR-LLNKLK-a2-b4	sp|O14114|Abo1Bmutant	sp|O14114|Abo1Bmutant	xlink	intra-protein xl	Histonesp|P84233|H3sp|P62799|H4.29630.29630.3_Histonesp|P84233|H3sp|P62799|H4.30534.30534.3	802	798	4	-	2062.33	688.451	3	2.2	202	6.14	0.18	0.27	0.26	0.25	0.01	0.04	548	0	28.58
1	KIIEIHTR-KSTGGK-a1-b1	sp|O14114|Abo1Bmutant	sp|P84233|H3	xlink	inter-protein xl	Histonesp|P84233|H3sp|P62799|H4.05960.05960.4_Histonesp|P84233|H3sp|P62799|H4.05907.05907.4	446	10	198	-	1722.99	431.756	4	-3.9	1	7.93	0.09	0.32	0.25	0.2	0.05	0.04	294	0	28.56
1	IKLNALLGSLR-LLNKLK-a2-b4	sp|O14114|Abo1Bmutant	sp|O14114|Abo1Bmutant	xlink	intra-protein xl	Histonesp|P84233|H3sp|P62799|H4.29630.29630.3_Histonesp|P84233|H3sp|P62799|H4.29349.29349.3	802	798	4	-	2062.33	688.451	3	2.2	202	7.79	0.25	0.17	0.27	0.25	0.03	0.04	472	0	28.54
1	IKLNALLGSLR-LLNKLK-a2-b4	sp|O14114|Abo1Bmutant	sp|O14114|Abo1Bmutant	xlink	intra-protein xl	Histonesp|P84233|H3sp|P62799|H4.19762.19762.3_Histonesp|P84233|H3sp|P62799|H4.20470.20470.3	802	798	4	-	2062.32	688.448	3	-2	202	7.3	0.11	0.39	0.25	0.23	0.02	0.04	285	0	28.49
1	IKLNALLGSLR-LLNKLK-a2-b4	sp|O14114|Abo1Bmutant	sp|O14114|Abo1Bmutant	xlink	intra-protein xl	Histonesp|P84233|H3sp|P62799|H4.31167.31167.3_Histonesp|P84233|H3sp|P62799|H4.31411.31411.3	802	798	4	-	2062.32	688.446	3	-4.1	202	5.64	0.18	0.28	0.3	0.29	0.01	0.04	574	0	28.48
1	IKLNALLGSLR-LLNKLK-a2-b4	sp|O14114|Abo1Bmutant	sp|O14114|Abo1Bmutant	xlink	intra-protein xl	Histonesp|P84233|H3sp|P62799|H4.30898.30898.3_Histonesp|P84233|H3sp|P62799|H4.31075.31075.3	802	798	4	-	2062.32	688.449	3	-0.4	202	6.72	0.13	0.26	0.32	0.3	0.02	0.05	487	0	28.47
1	IKLNALLGSLR-LLNKLK-a2-b4	sp|O14114|Abo1Bmutant	sp|O14114|Abo1Bmutant	xlink	intra-protein xl	Histonesp|P84233|H3sp|P62799|H4.31167.31167.3_Histonesp|P84233|H3sp|P62799|H4.31173.31173.3	802	798	4	-	2062.32	688.446	3	-4.1	202	6.04	0.18	0.26	0.31	0.3	0.01	0.04	551	0	28.41
1	IKLNALLGSLR-LLNKLK-a2-b4	sp|O14114|Abo1Bmutant	sp|O14114|Abo1Bmutant	xlink	intra-protein xl	Histonesp|P84233|H3sp|P62799|H4.30720.30720.3_Histonesp|P84233|H3sp|P62799|H4.30377.30377.3	802	798	4	-	2062.33	688.45	3	0.8	202	6.56	0.19	0.24	0.24	0.21	0.03	0.04	520	0	28.41
1	IKLNALLGSLR-LLNKLK-a2-b4	sp|O14114|Abo1Bmutant	sp|O14114|Abo1Bmutant	xlink	intra-protein xl	Histonesp|P84233|H3sp|P62799|H4.30720.30720.3_Histonesp|P84233|H3sp|P62799|H4.30838.30838.3	802	798	4	-	2062.33	688.45	3	0.8	202	5.8	0.18	0.24	0.27	0.26	0.01	0.04	601	0	28.4
1	IKLNALLGSLR-LLNKLK-a2-b4	sp|O14114|Abo1Bmutant	sp|O14114|Abo1Bmutant	xlink	intra-protein xl	Histonesp|P84233|H3sp|P62799|H4.20792.20792.3_Histonesp|P84233|H3sp|P62799|H4.20652.20652.3	802	798	4	-	2062.32	688.447	3	-3.8	202	6.9	0.19	0.28	0.26	0.25	0.01	0.04	434	0	28.36
1	IKLNALLGSLR-LLNKLK-a2-b4	sp|O14114|Abo1Bmutant	sp|O14114|Abo1Bmutant	xlink	intra-protein xl	Histonesp|P84233|H3sp|P62799|H4.19193.19193.3_Histonesp|P84233|H3sp|P62799|H4.19946.19946.3	802	798	4	-	2062.32	688.446	3	-4.1	202	6.41	0.18	0.28	0.36	0.36	0.01	0.05	482	0	28.34
1	IKLNALLGSLR-LLNKLK-a2-b4	sp|O14114|Abo1Bmutant	sp|O14114|Abo1Bmutant	xlink	intra-protein xl	Histonesp|P84233|H3sp|P62799|H4.28507.28507.3_Histonesp|P84233|H3sp|P62799|H4.29349.29349.3	802	798	4	-	2062.32	688.447	3	-2.8	202	7.18	0.17	0.22	0.31	0.29	0.02	0.04	468	0	28.28
1	KQLATKAAR-TKQTAR-a6-b2	sp|P84233|H3	sp|P84233|H3	xlink	intra-protein xl	Histonesp|P84233|H3sp|P62799|H4.02345.02345.4_Histonesp|P84233|H3sp|P62799|H4.02276.02276.4	24	5	19	-	1827.06	457.774	4	-2.7	1	7.7	0.11	0.42	0.25	0.05	0.2	0.05	175	0.86	28.27
1	SAPATGGVKKPHR-EIAQDFKTDLR-a10-b7	sp|P84233|H3	sp|P84233|H3	xlink	intra-protein xl	Histonesp|P84233|H3sp|P62799|H4.08932.08932.5_Histonesp|P84233|H3sp|P62799|H4.08882.08882.5	38	80	42	-	2777.48	556.504	5	-0.9	1	6.33	0.1	0.29	0.29	0.17	0.12	0.05	476	0	28.22
1	IKLNALLGSLR-LLNKLK-a2-b4	sp|O14114|Abo1Bmutant	sp|O14114|Abo1Bmutant	xlink	intra-protein xl	Histonesp|P84233|H3sp|P62799|H4.30142.30142.3_Histonesp|P84233|H3sp|P62799|H4.29349.29349.3	802	798	4	-	2062.32	688.448	3	-2.4	202	5.87	0.15	0.27	0.32	0.3	0.02	0.05	547	0	28.22
1	IKLNALLGSLR-LLNKLK-a2-b4	sp|O14114|Abo1Bmutant	sp|O14114|Abo1Bmutant	xlink	intra-protein xl	Histonesp|P84233|H3sp|P62799|H4.20792.20792.3_Histonesp|P84233|H3sp|P62799|H4.20688.20688.3	802	798	4	-	2062.32	688.447	3	-3.8	202	6.7	0.18	0.3	0.22	0.21	0.01	0.03	433	0	28.22
1	FKKPLIDFNDIYCVDPETGHSYR-KLPFQR-a3-b1	sp|O14114|Abo1Bmutant	sp|P84233|H3	xlink	inter-protein xl	Histonesp|P84233|H3sp|P62799|H4.17922.17922.5_Histonesp|P84233|H3sp|P62799|H4.17921.17921.5	819	65	516	-	3738.89	748.785	5	0.1	3	6.47	0.07	0.33	0.27	0.16	0.11	0.07	416	0	28.21
1	DNIQGITKPAIR-KSAPATGGVK-a8-b1	sp|P62799|H4	sp|P84233|H3	xlink	inter-protein xl	Histonesp|P84233|H3sp|P62799|H4.10065.10065.4_Histonesp|P84233|H3sp|P62799|H4.10015.10015.4	32	28	4	-	2377.33	595.34	4	-1.7	1	7.56	0.19	0.3	0.43	0.34	0.08	0.07	296	0	28.15
1	IKLNALLGSLR-LLNKLK-a2-b4	sp|O14114|Abo1Bmutant	sp|O14114|Abo1Bmutant	xlink	intra-protein xl	Histonesp|P84233|H3sp|P62799|H4.19762.19762.3_Histonesp|P84233|H3sp|P62799|H4.20688.20688.3	802	798	4	-	2062.32	688.448	3	-2	202	7.35	0.17	0.31	0.27	0.25	0.02	0.04	336	0	28.11
1	IKLNALLGSLR-LLNKLK-a2-b4	sp|O14114|Abo1Bmutant	sp|O14114|Abo1Bmutant	xlink	intra-protein xl	Histonesp|P84233|H3sp|P62799|H4.29367.29367.3_Histonesp|P84233|H3sp|P62799|H4.29349.29349.3	802	798	4	-	2062.33	688.452	3	3.7	202	7	0.29	0.35	0.21	0.16	0.05	0.04	317	0	28.05
1	IKLNALLGSLR-LLNKLK-a2-b4	sp|O14114|Abo1Bmutant	sp|O14114|Abo1Bmutant	xlink	intra-protein xl	Histonesp|P84233|H3sp|P62799|H4.30720.30720.3_Histonesp|P84233|H3sp|P62799|H4.31075.31075.3	802	798	4	-	2062.33	688.45	3	0.8	202	7.16	0.12	0.21	0.25	0.23	0.02	0.04	485	0	28.03
1	IKLNALLGSLR-LLNKLK-a2-b4	sp|O14114|Abo1Bmutant	sp|O14114|Abo1Bmutant	xlink	intra-protein xl	Histonesp|P84233|H3sp|P62799|H4.19762.19762.3_Histonesp|P84233|H3sp|P62799|H4.19601.19601.3	802	798	4	-	2062.32	688.448	3	-2	202	7.66	0.26	0.31	0.25	0.23	0.02	0.04	285	0	27.99
1	IKLNALLGSLR-LLNKLK-a2-b4	sp|O14114|Abo1Bmutant	sp|O14114|Abo1Bmutant	xlink	intra-protein xl	Histonesp|P84233|H3sp|P62799|H4.20441.20441.3_Histonesp|P84233|H3sp|P62799|H4.19372.19372.3	802	798	4	-	2062.32	688.446	3	-4.2	202	7.47	0.24	0.2	0.32	0.29	0.03	0.05	435	0	27.98
1	IKLNALLGSLR-LLNKLK-a2-b4	sp|O14114|Abo1Bmutant	sp|O14114|Abo1Bmutant	xlink	intra-protein xl	Histonesp|P84233|H3sp|P62799|H4.30720.30720.3_Histonesp|P84233|H3sp|P62799|H4.31302.31302.3	802	798	4	-	2062.33	688.45	3	0.8	202	6.33	0.08	0.31	0.22	0.22	0	0.03	457	0	27.94
1	KSAPATGGVK-STGGKAPRK-a1-b5	sp|P84233|H3	sp|P84233|H3	xlink	intra-protein xl	Histonesp|P84233|H3sp|P62799|H4.02707.02707.4_Histonesp|P84233|H3sp|P62799|H4.02680.02680.4	28	15	13	-	1953.09	489.281	4	-3.3	1	7.64	0.08	0.34	0.41	0.38	0.03	0.07	244	0.88	27.85
1	IKLNALLGSLR-LLNKLK-a2-b4	sp|O14114|Abo1Bmutant	sp|O14114|Abo1Bmutant	xlink	intra-protein xl	Histonesp|P84233|H3sp|P62799|H4.20441.20441.3_Histonesp|P84233|H3sp|P62799|H4.20470.20470.3	802	798	4	-	2062.32	688.446	3	-4.2	202	6.92	0.14	0.27	0.29	0.27	0.02	0.04	412	0	27.8
1	IKLNALLGSLR-LLNKLK-a2-b4	sp|O14114|Abo1Bmutant	sp|O14114|Abo1Bmutant	xlink	intra-protein xl	Histonesp|P84233|H3sp|P62799|H4.19993.19993.3_Histonesp|P84233|H3sp|P62799|H4.19131.19131.3	802	798	4	-	2062.32	688.449	3	-0.9	202	6.1	0.13	0.28	0.39	0.38	0.01	0.06	487	0	27.73
1	IKLNALLGSLR-LLNKLK-a2-b4	sp|O14114|Abo1Bmutant	sp|O14114|Abo1Bmutant	xlink	intra-protein xl	Histonesp|P84233|H3sp|P62799|H4.28507.28507.3_Histonesp|P84233|H3sp|P62799|H4.29594.29594.3	802	798	4	-	2062.32	688.447	3	-2.8	202	6.96	0.18	0.22	0.26	0.25	0.01	0.04	463	0	27.71
1	IKLNALLGSLR-LLNKLK-a2-b4	sp|O14114|Abo1Bmutant	sp|O14114|Abo1Bmutant	xlink	intra-protein xl	Histonesp|P84233|H3sp|P62799|H4.30898.30898.3_Histonesp|P84233|H3sp|P62799|H4.30377.30377.3	802	798	4	-	2062.32	688.449	3	-0.4	202	6.34	0.21	0.23	0.28	0.26	0.02	0.04	515	0	27.68
1	IKLNALLGSLR-LLNKLK-a2-b4	sp|O14114|Abo1Bmutant	sp|O14114|Abo1Bmutant	xlink	intra-protein xl	Histonesp|P84233|H3sp|P62799|H4.20441.20441.3_Histonesp|P84233|H3sp|P62799|H4.20652.20652.3	802	798	4	-	2062.32	688.446	3	-4.2	202	7.21	0.19	0.25	0.28	0.26	0.02	0.04	398	0	27.67
1	IKLNALLGSLR-LLNKLK-a2-b4	sp|O14114|Abo1Bmutant	sp|O14114|Abo1Bmutant	xlink	intra-protein xl	Histonesp|P84233|H3sp|P62799|H4.20254.20254.3_Histonesp|P84233|H3sp|P62799|H4.20470.20470.3	802	798	4	-	2062.33	688.451	3	3.3	202	7.39	0.22	0.33	0.18	0.16	0.03	0.03	287	0	27.61
1	RYQKSTELLIR-KSAPATGGVK-a4-b1	sp|P84233|H3	sp|P84233|H3	xlink	intra-protein xl	Histonesp|P84233|H3sp|P62799|H4.08904.08904.4_Histonesp|P84233|H3sp|P62799|H4.08856.08856.4	57	28	29	-	2458.39	615.605	4	-1.5	2	8.88	0.19	0.29	0.28	0.08	0.2	0.05	149	0	27.61
1	FKKPLIDFNDIYCVDPETGHSYR-KLPFQR-a2-b1	sp|O14114|Abo1Bmutant	sp|P84233|H3	xlink	inter-protein xl	Histonesp|P84233|H3sp|P62799|H4.17922.17922.5_Histonesp|P84233|H3sp|P62799|H4.18207.18207.5	818	65	515	-	3738.89	748.785	5	0.1	1	6.68	0.12	0.17	0.36	0.18	0.18	0.1	515	0	27.6
1	IKLNALLGSLR-LLNKLK-a2-b4	sp|O14114|Abo1Bmutant	sp|O14114|Abo1Bmutant	xlink	intra-protein xl	Histonesp|P84233|H3sp|P62799|H4.19993.19993.3_Histonesp|P84233|H3sp|P62799|H4.19372.19372.3	802	798	4	-	2062.32	688.449	3	-0.9	202	6.13	0.16	0.25	0.36	0.35	0.01	0.05	498	0	27.52
1	IKLNALLGSLR-LLNKLK-a2-b4	sp|O14114|Abo1Bmutant	sp|O14114|Abo1Bmutant	xlink	intra-protein xl	Histonesp|P84233|H3sp|P62799|H4.20792.20792.3_Histonesp|P84233|H3sp|P62799|H4.19372.19372.3	802	798	4	-	2062.32	688.447	3	-3.8	202	6.84	0.2	0.27	0.23	0.21	0.02	0.03	410	0	27.47
1	IKLNALLGSLR-LLNKLK-a2-b4	sp|O14114|Abo1Bmutant	sp|O14114|Abo1Bmutant	xlink	intra-protein xl	Histonesp|P84233|H3sp|P62799|H4.19645.19645.3_Histonesp|P84233|H3sp|P62799|H4.21046.21046.3	802	798	4	-	2062.32	688.448	3	-2	202	7.26	0.16	0.29	0.3	0.27	0.04	0.05	327	0	27.46
1	KTVTAMDVVYALKR-KTVTAMDVVYALKR-a13-b13	sp|P62799|H4	sp|P62799|H4	xlink	intra-protein xl	Histonesp|P84233|H3sp|P62799|H4.23190.23190.5_Histonesp|P84233|H3sp|P62799|H4.23145.23145.5	92	92	0	-	3325.84	666.176	5	-3.2	1	8.78	0.13	0.24	0.64	0.32	0.32	0.12	183	0	27.45
1	IKLNALLGSLR-KGADCLSK-a2-b1	sp|O14114|Abo1Bmutant	sp|O14114|Abo1Bmutant	xlink	intra-protein xl	Histonesp|P84233|H3sp|P62799|H4.17270.17270.4_Histonesp|P84233|H3sp|P62799|H4.17237.17237.4	802	337	465	-	2212.26	554.073	4	0.5	1	7.09	0.12	0.26	0.37	0.35	0.01	0.06	376	0	27.35
1	IKLNALLGSLR-LLNKLK-a2-b4	sp|O14114|Abo1Bmutant	sp|O14114|Abo1Bmutant	xlink	intra-protein xl	Histonesp|P84233|H3sp|P62799|H4.20441.20441.3_Histonesp|P84233|H3sp|P62799|H4.19946.19946.3	802	798	4	-	2062.32	688.446	3	-4.2	202	6.83	0.14	0.23	0.29	0.29	0	0.04	442	0	27.26
1	KIIEIHTR-STGGKAPR-a1-b5	sp|O14114|Abo1Bmutant	sp|P84233|H3	xlink	inter-protein xl	Histonesp|P84233|H3sp|P62799|H4.06925.06925.5_Histonesp|P84233|H3sp|P62799|H4.06877.06877.5	446	15	193	-	1919.09	384.827	5	-0.6	1	8	0.11	0.36	0.45	0.03	0.43	0.08	133	0	27.18
1	IKLNALLGSLR-LLNKLK-a2-b4	sp|O14114|Abo1Bmutant	sp|O14114|Abo1Bmutant	xlink	intra-protein xl	Histonesp|P84233|H3sp|P62799|H4.20254.20254.3_Histonesp|P84233|H3sp|P62799|H4.19601.19601.3	802	798	4	-	2062.33	688.451	3	3.3	202	7.23	0.17	0.34	0.18	0.17	0.02	0.03	268	0	27.09
1	IKLNALLGSLR-LLNKLK-a2-b4	sp|O14114|Abo1Bmutant	sp|O14114|Abo1Bmutant	xlink	intra-protein xl	Histonesp|P84233|H3sp|P62799|H4.29630.29630.3_Histonesp|P84233|H3sp|P62799|H4.30148.30148.3	802	798	4	-	2062.33	688.451	3	2.2	202	5.83	0.18	0.18	0.28	0.27	0.01	0.04	598	0	27.02
1	IKLNALLGSLR-LLNKLK-a2-b4	sp|O14114|Abo1Bmutant	sp|O14114|Abo1Bmutant	xlink	intra-protein xl	Histonesp|P84233|H3sp|P62799|H4.19416.19416.3_Histonesp|P84233|H3sp|P62799|H4.19946.19946.3	802	798	4	-	2062.31	688.446	3	-4.7	202	6.04	0.19	0.3	0.43	0.41	0.02	0.06	406	0	27.02
1	IKLNALLGSLR-LLNKLK-a2-b4	sp|O14114|Abo1Bmutant	sp|O14114|Abo1Bmutant	xlink	intra-protein xl	Histonesp|P84233|H3sp|P62799|H4.20441.20441.3_Histonesp|P84233|H3sp|P62799|H4.21046.21046.3	802	798	4	-	2062.32	688.446	3	-4.2	202	6.44	0.1	0.26	0.29	0.27	0.02	0.04	436	0	26.84
1	IKLNALLGSLR-LLNKLK-a2-b4	sp|O14114|Abo1Bmutant	sp|O14114|Abo1Bmutant	xlink	intra-protein xl	Histonesp|P84233|H3sp|P62799|H4.19762.19762.3_Histonesp|P84233|H3sp|P62799|H4.19946.19946.3	802	798	4	-	2062.32	688.448	3	-2	202	7.87	0.15	0.2	0.29	0.27	0.02	0.04	337	0	26.82
1	IKLNALLGSLR-LLNKLK-a2-b4	sp|O14114|Abo1Bmutant	sp|O14114|Abo1Bmutant	xlink	intra-protein xl	Histonesp|P84233|H3sp|P62799|H4.29630.29630.3_Histonesp|P84233|H3sp|P62799|H4.29594.29594.3	802	798	4	-	2062.33	688.451	3	2.2	202	6.16	0.22	0.2	0.25	0.24	0.01	0.04	522	0	26.79
1	EIAQDFKTDLR-GGKGLGK-a7-b3	sp|P84233|H3	sp|P62799|H4	xlink	inter-protein xl	Histonesp|P84233|H3sp|P62799|H4.11326.11326.4_Histonesp|P84233|H3sp|P62799|H4.11282.11282.4	80	9	71	-	2088.12	523.038	4	0.1	1	6.74	0.1	0.26	0.4	0.4	0	0.06	374	0	26.6
1	IKLNALLGSLR-LLNKLK-a2-b4	sp|O14114|Abo1Bmutant	sp|O14114|Abo1Bmutant	xlink	intra-protein xl	Histonesp|P84233|H3sp|P62799|H4.29630.29630.3_Histonesp|P84233|H3sp|P62799|H4.30633.30633.3	802	798	4	-	2062.33	688.451	3	2.2	202	7.05	0.22	0.15	0.26	0.24	0.02	0.04	465	0	26.55
1	IKLNALLGSLR-LLNKLK-a2-b4	sp|O14114|Abo1Bmutant	sp|O14114|Abo1Bmutant	xlink	intra-protein xl	Histonesp|P84233|H3sp|P62799|H4.30720.30720.3_Histonesp|P84233|H3sp|P62799|H4.30148.30148.3	802	798	4	-	2062.33	688.45	3	0.8	202	6.01	0.11	0.22	0.24	0.22	0.02	0.04	513	0	26.52
1	IKLNALLGSLR-LLNKLK-a2-b4	sp|O14114|Abo1Bmutant	sp|O14114|Abo1Bmutant	xlink	intra-protein xl	Histonesp|P84233|H3sp|P62799|H4.19193.19193.3_Histonesp|P84233|H3sp|P62799|H4.20470.20470.3	802	798	4	-	2062.32	688.446	3	-4.1	202	5.98	0.2	0.26	0.34	0.33	0.01	0.05	450	0	26.47
1	IKLNALLGSLR-LLNKLK-a2-b4	sp|O14114|Abo1Bmutant	sp|O14114|Abo1Bmutant	xlink	intra-protein xl	Histonesp|P84233|H3sp|P62799|H4.28507.28507.3_Histonesp|P84233|H3sp|P62799|H4.28716.28716.3	802	798	4	-	2062.32	688.447	3	-2.8	202	6.29	0.22	0.2	0.28	0.27	0.01	0.04	483	0	26.42
1	IKLNALLGSLR-LLNKLK-a2-b4	sp|O14114|Abo1Bmutant	sp|O14114|Abo1Bmutant	xlink	intra-protein xl	Histonesp|P84233|H3sp|P62799|H4.30359.30359.3_Histonesp|P84233|H3sp|P62799|H4.30838.30838.3	802	798	4	-	2062.32	688.447	3	-3.1	202	6.5	0.19	0.17	0.22	0.21	0.01	0.03	502	0	26.38
1	LRHGKLQK-STGGKAPR-a5-b5	sp|O14114|Abo1Bmutant	sp|P84233|H3	xlink	inter-protein xl	Histonesp|P84233|H3sp|P62799|H4.02370.02370.5_Histonesp|P84233|H3sp|P62799|H4.02324.02324.5	948	15	695	-	1889.09	378.826	5	-3	1	7.67	0.08	0.35	0.25	0.01	0.24	0.05	165	0	26.38
1	STGGKAPR-KQLATK-a5-b1	sp|P84233|H3	sp|P84233|H3	xlink	intra-protein xl	Histonesp|P84233|H3sp|P62799|H4.02798.02798.4_Histonesp|P84233|H3sp|P62799|H4.03324.03324.4	15	19	4	-	1597.91	400.486	4	-0.8	2	8.08	0.23	0.33	0.35	0.32	0.03	0.06	115	0	26.37
1	IKLNALLGSLR-LLNKLK-a2-b4	sp|O14114|Abo1Bmutant	sp|O14114|Abo1Bmutant	xlink	intra-protein xl	Histonesp|P84233|H3sp|P62799|H4.19880.19880.3_Histonesp|P84233|H3sp|P62799|H4.19372.19372.3	802	798	4	-	2062.32	688.447	3	-3.1	202	6.37	0.22	0.26	0.32	0.28	0.04	0.05	382	0	26.21
1	IKLNALLGSLR-LLNKLK-a2-b4	sp|O14114|Abo1Bmutant	sp|O14114|Abo1Bmutant	xlink	intra-protein xl	Histonesp|P84233|H3sp|P62799|H4.19880.19880.3_Histonesp|P84233|H3sp|P62799|H4.20202.20202.3	802	798	4	-	2062.32	688.447	3	-3.1	202	6.6	0.21	0.26	0.28	0.25	0.03	0.04	358	0	26.18
1	RLQIDPKTIK-KSTGGK-a7-b1	sp|O14114|Abo1Bmutant	sp|P84233|H3	xlink	inter-protein xl	Histonesp|P84233|H3sp|P62799|H4.07306.07306.4_Histonesp|P84233|H3sp|P62799|H4.07271.07271.4	510	10	262	-	1925.13	482.29	4	-0.7	1	6.92	0.17	0.36	0.38	0.34	0.04	0.06	195	0	26.07
1	IKLNALLGSLR-LLNKLK-a2-b4	sp|O14114|Abo1Bmutant	sp|O14114|Abo1Bmutant	xlink	intra-protein xl	Histonesp|P84233|H3sp|P62799|H4.19993.19993.3_Histonesp|P84233|H3sp|P62799|H4.20202.20202.3	802	798	4	-	2062.32	688.449	3	-0.9	202	6.36	0.21	0.2	0.32	0.3	0.02	0.05	451	0	26.04
1	KKIIEIHTR-KSTGGKAPR-a2-b6	sp|O14114|Abo1Bmutant	sp|P84233|H3	xlink	inter-protein xl	Histonesp|P84233|H3sp|P62799|H4.04972.04972.5_Histonesp|P84233|H3sp|P62799|H4.04901.04901.5	446	15	193	-	2175.28	436.063	5	-4.1	1	7.96	0.12	0.21	0.17	0.07	0.1	0.03	284	0	25.97
1	IKLNALLGSLR-LLNKLK-a2-b4	sp|O14114|Abo1Bmutant	sp|O14114|Abo1Bmutant	xlink	intra-protein xl	Histonesp|P84233|H3sp|P62799|H4.20792.20792.3_Histonesp|P84233|H3sp|P62799|H4.19715.19715.3	802	798	4	-	2062.32	688.447	3	-3.8	202	6.31	0.29	0.24	0.24	0.23	0.01	0.04	397	0	25.93
1	IKLNALLGSLR-LLNKLK-a2-b4	sp|O14114|Abo1Bmutant	sp|O14114|Abo1Bmutant	xlink	intra-protein xl	Histonesp|P84233|H3sp|P62799|H4.19880.19880.3_Histonesp|P84233|H3sp|P62799|H4.19715.19715.3	802	798	4	-	2062.32	688.447	3	-3.1	202	6.79	0.22	0.24	0.28	0.27	0.01	0.04	339	0	25.75
1	IKLNALLGSLR-LLNKLK-a2-b4	sp|O14114|Abo1Bmutant	sp|O14114|Abo1Bmutant	xlink	intra-protein xl	Histonesp|P84233|H3sp|P62799|H4.31073.31073.3_Histonesp|P84233|H3sp|P62799|H4.30534.30534.3	802	798	4	-	2062.32	688.446	3	-4.5	202	6.24	0.16	0.28	0.19	0.18	0.02	0.03	377	0	25.74
1	IKLNALLGSLR-LLNKLK-a2-b4	sp|O14114|Abo1Bmutant	sp|O14114|Abo1Bmutant	xlink	intra-protein xl	Histonesp|P84233|H3sp|P62799|H4.20254.20254.3_Histonesp|P84233|H3sp|P62799|H4.19946.19946.3	802	798	4	-	2062.33	688.451	3	3.3	202	6.61	0.15	0.29	0.21	0.19	0.02	0.03	319	0	25.63
1	IKLNALLGSLR-LLNKLK-a2-b4	sp|O14114|Abo1Bmutant	sp|O14114|Abo1Bmutant	xlink	intra-protein xl	Histonesp|P84233|H3sp|P62799|H4.19993.19993.3_Histonesp|P84233|H3sp|P62799|H4.19946.19946.3	802	798	4	-	2062.32	688.449	3	-0.9	202	5.9	0.2	0.22	0.35	0.33	0.02	0.05	448	0	25.6
1	IKLNALLGSLR-LLNKLK-a2-b4	sp|O14114|Abo1Bmutant	sp|O14114|Abo1Bmutant	xlink	intra-protein xl	Histonesp|P84233|H3sp|P62799|H4.29630.29630.3_Histonesp|P84233|H3sp|P62799|H4.30377.30377.3	802	798	4	-	2062.33	688.451	3	2.2	202	5.1	0.15	0.27	0.25	0.23	0.01	0.04	499	0	25.59
1	VTIMPKDIQLAR-EIAQDFKTDLR-a6-b7	sp|P84233|H3	sp|P84233|H3	xlink	intra-protein xl	Histonesp|P84233|H3sp|P62799|H4.17671.17671.4_Histonesp|P84233|H3sp|P62799|H4.17623.17623.4	123	80	43	-	2856.54	715.143	4	-1	1	7.13	0.17	0.35	0.24	0.19	0.05	0.04	175	0	25.57
1	IKLNALLGSLR-LLNKLK-a2-b4	sp|O14114|Abo1Bmutant	sp|O14114|Abo1Bmutant	xlink	intra-protein xl	Histonesp|P84233|H3sp|P62799|H4.29367.29367.3_Histonesp|P84233|H3sp|P62799|H4.30148.30148.3	802	798	4	-	2062.33	688.452	3	3.7	202	6.65	0.24	0.26	0.16	0.12	0.04	0.03	329	0	25.5
1	IKLNALLGSLR-LLNKLK-a2-b4	sp|O14114|Abo1Bmutant	sp|O14114|Abo1Bmutant	xlink	intra-protein xl	Histonesp|P84233|H3sp|P62799|H4.19762.19762.3_Histonesp|P84233|H3sp|P62799|H4.20652.20652.3	802	798	4	-	2062.32	688.448	3	-2	202	6.61	0.18	0.29	0.24	0.22	0.02	0.04	301	0	25.49
1	IKLNALLGSLR-LLNKLK-a2-b4	sp|O14114|Abo1Bmutant	sp|O14114|Abo1Bmutant	xlink	intra-protein xl	Histonesp|P84233|H3sp|P62799|H4.30898.30898.3_Histonesp|P84233|H3sp|P62799|H4.30735.30735.3	802	798	4	-	2062.32	688.449	3	-0.4	202	5.75	0.11	0.22	0.27	0.26	0.01	0.04	473	0	25.34
1	YQKSTELLIR-KLPFQR-a3-b1	sp|P84233|H3	sp|P84233|H3	xlink	intra-protein xl	Histonesp|P84233|H3sp|P62799|H4.14176.14176.3_Histonesp|P84233|H3sp|P62799|H4.14364.14364.3	57	65	8	-	2175.23	726.085	3	-4.6	17	6.89	0.28	0.29	0.33	0.29	0.04	0.05	229	0	25.28
1	IKLNALLGSLR-LLNKLK-a2-b4	sp|O14114|Abo1Bmutant	sp|O14114|Abo1Bmutant	xlink	intra-protein xl	Histonesp|P84233|H3sp|P62799|H4.29630.29630.3_Histonesp|P84233|H3sp|P62799|H4.28716.28716.3	802	798	4	-	2062.33	688.451	3	2.2	202	5.63	0.21	0.22	0.25	0.23	0.02	0.04	469	0	25.22
1	IKLNALLGSLR-LLNKLK-a2-b4	sp|O14114|Abo1Bmutant	sp|O14114|Abo1Bmutant	xlink	intra-protein xl	Histonesp|P84233|H3sp|P62799|H4.19993.19993.3_Histonesp|P84233|H3sp|P62799|H4.20652.20652.3	802	798	4	-	2062.32	688.449	3	-0.9	202	5.69	0.11	0.23	0.31	0.3	0.01	0.04	455	0	25.2
1	IKLNALLGSLR-LLNKLK-a2-b4	sp|O14114|Abo1Bmutant	sp|O14114|Abo1Bmutant	xlink	intra-protein xl	Histonesp|P84233|H3sp|P62799|H4.29986.29986.3_Histonesp|P84233|H3sp|P62799|H4.29869.29869.3	802	798	4	-	2062.32	688.448	3	-2.4	202	4.96	0.07	0.24	0.27	0.26	0.01	0.04	533	0	25.2
1	IKLNALLGSLR-LLNKLK-a2-b4	sp|O14114|Abo1Bmutant	sp|O14114|Abo1Bmutant	xlink	intra-protein xl	Histonesp|P84233|H3sp|P62799|H4.29367.29367.3_Histonesp|P84233|H3sp|P62799|H4.30377.30377.3	802	798	4	-	2062.33	688.452	3	3.7	202	5.85	0.28	0.29	0.18	0.14	0.05	0.03	347	0	25.13
1	DNIQGITKPAIR-GVLKVFLENVIR-a8-b4	sp|P62799|H4	sp|P62799|H4	xlink	intra-protein xl	Histonesp|P84233|H3sp|P62799|H4.24024.24024.4_Histonesp|P84233|H3sp|P62799|H4.24003.24003.4	32	60	28	-	2848.65	713.17	4	-2.1	1	6.43	0.11	0.28	0.4	0.36	0.04	0.07	298	0	25.11
1	IKLNALLGSLR-LLNKLK-a2-b4	sp|O14114|Abo1Bmutant	sp|O14114|Abo1Bmutant	xlink	intra-protein xl	Histonesp|P84233|H3sp|P62799|H4.29367.29367.3_Histonesp|P84233|H3sp|P62799|H4.30265.30265.3	802	798	4	-	2062.33	688.452	3	3.7	202	7.04	0.23	0.25	0.15	0.09	0.06	0.03	271	0	25.06
1	KKIIEIHTR-KVSFYMR-a2-b1	sp|O14114|Abo1Bmutant	sp|O14114|Abo1Bmutant	xlink	intra-protein xl	Histonesp|P84233|H3sp|P62799|H4.10744.10744.5_Histonesp|P84233|H3sp|P62799|H4.10689.10689.5	446	330	116	-	2204.25	441.857	5	-2	1	6.37	0.08	0.36	0.36	0.01	0.35	0.07	194	0	24.93
1	IKLNALLGSLR-LLNKLK-a2-b4	sp|O14114|Abo1Bmutant	sp|O14114|Abo1Bmutant	xlink	intra-protein xl	Histonesp|P84233|H3sp|P62799|H4.30720.30720.3_Histonesp|P84233|H3sp|P62799|H4.30265.30265.3	802	798	4	-	2062.33	688.45	3	0.8	202	5.08	0.16	0.23	0.25	0.24	0.01	0.04	506	0	24.91
1	IKLNALLGSLR-LLNKLK-a2-b4	sp|O14114|Abo1Bmutant	sp|O14114|Abo1Bmutant	xlink	intra-protein xl	Histonesp|P84233|H3sp|P62799|H4.30359.30359.3_Histonesp|P84233|H3sp|P62799|H4.29594.29594.3	802	798	4	-	2062.32	688.447	3	-3.1	202	6.24	0.15	0.16	0.23	0.21	0.01	0.03	461	0	24.85
1	YQKSTELLIR-KQLATK-a3-b1	sp|P84233|H3	sp|P84233|H3	xlink	intra-protein xl	Histonesp|P84233|H3sp|P62799|H4.10841.10841.4_Histonesp|P84233|H3sp|P62799|H4.10774.10774.4	57	19	38	-	2075.2	519.807	4	-1.8	1	7.12	0.14	0.3	0.37	0.35	0.01	0.05	186	0	24.84
1	RVTIMPKDIQLAR-TVTAMDVVYALKR-a7-b12	sp|P84233|H3	sp|P62799|H4	xlink	inter-protein xl	Histonesp|P84233|H3sp|P62799|H4.21577.21577.5_Histonesp|P84233|H3sp|P62799|H4.21533.21533.5	123	92	31	-	3143.76	629.759	5	0.5	1	5.71	0.19	0.35	0.52	0.06	0.46	0.09	242	0	24.82
1	IKLNALLGSLR-LLNKLK-a2-b4	sp|O14114|Abo1Bmutant	sp|O14114|Abo1Bmutant	xlink	intra-protein xl	Histonesp|P84233|H3sp|P62799|H4.31167.31167.3_Histonesp|P84233|H3sp|P62799|H4.30838.30838.3	802	798	4	-	2062.32	688.446	3	-4.1	202	5.26	0.16	0.23	0.23	0.22	0.01	0.03	485	0	24.8
1	RYQKSTELLIR-RGGVKR-a4-b5	sp|P84233|H3	sp|P62799|H4	xlink	inter-protein xl	Histonesp|P84233|H3sp|P62799|H4.07412.07412.4_Histonesp|P84233|H3sp|P62799|H4.07351.07351.4	57	45	12	-	2215.29	554.829	4	-2.4	1	8.46	0.26	0.16	0.18	0.11	0.07	0.03	202	0	24.78
1	IKLNALLGSLR-LLNKLK-a2-b4	sp|O14114|Abo1Bmutant	sp|O14114|Abo1Bmutant	xlink	intra-protein xl	Histonesp|P84233|H3sp|P62799|H4.20254.20254.3_Histonesp|P84233|H3sp|P62799|H4.19715.19715.3	802	798	4	-	2062.33	688.451	3	3.3	202	6.02	0.2	0.34	0.2	0.18	0.02	0.03	269	0	24.77
1	YQKSTELLIR-TKQTAR-a3-b2	sp|P84233|H3	sp|P84233|H3	xlink	intra-protein xl	Histonesp|P84233|H3sp|P62799|H4.09008.09008.4_Histonesp|P84233|H3sp|P62799|H4.08961.08961.4	57	5	52	-	2091.16	523.799	4	-2.5	1	6.3	0.14	0.38	0.25	0.17	0.09	0.05	185	0	24.71
1	QTKQADMR-HGKLQK-a3-b3	sp|O14114|Abo1Bmutant	sp|O14114|Abo1Bmutant	xlink	intra-protein xl	Histonesp|P84233|H3sp|P62799|H4.03137.03137.4_Histonesp|P84233|H3sp|P62799|H4.03096.03096.4	789	948	159	-	1823.96	456.998	4	-3	1	6.65	0.11	0.39	0.21	0.17	0.04	0.04	134	0	24.68
1	DAVTYTEHAKR-IKLNALLGSLR-a10-b2	sp|P62799|H4	sp|O14114|Abo1Bmutant	xlink	inter-protein xl	Histonesp|P84233|H3sp|P62799|H4.16650.16650.4_Histonesp|P84233|H3sp|P62799|H4.16607.16607.4	78	802	486	-	2624.46	657.123	4	-2.1	1	5.82	0.15	0.14	0.21	0.05	0.16	0.04	519	0	24.65
1	DAVTYTEHAKR-YQKSTELLIR-a10-b3	sp|P62799|H4	sp|P84233|H3	xlink	inter-protein xl	Histonesp|P84233|H3sp|P62799|H4.10887.10887.4_Histonesp|P84233|H3sp|P62799|H4.10822.10822.4	78	57	21	-	2677.4	670.358	4	-3	1	6.33	0.14	0.27	0.41	0.18	0.23	0.08	279	0	24.65
1	IKLNALLGSLR-LLNKLK-a2-b4	sp|O14114|Abo1Bmutant	sp|O14114|Abo1Bmutant	xlink	intra-protein xl	Histonesp|P84233|H3sp|P62799|H4.30898.30898.3_Histonesp|P84233|H3sp|P62799|H4.30265.30265.3	802	798	4	-	2062.32	688.449	3	-0.4	202	5.77	0.13	0.17	0.3	0.29	0.01	0.04	478	0	24.58
1	IKLNALLGSLR-LLNKLK-a2-b4	sp|O14114|Abo1Bmutant	sp|O14114|Abo1Bmutant	xlink	intra-protein xl	Histonesp|P84233|H3sp|P62799|H4.30898.30898.3_Histonesp|P84233|H3sp|P62799|H4.31411.31411.3	802	798	4	-	2062.32	688.449	3	-0.4	202	5.55	0.14	0.22	0.28	0.26	0.02	0.04	448	0	24.57
1	IKLNALLGSLR-LLNKLK-a2-b4	sp|O14114|Abo1Bmutant	sp|O14114|Abo1Bmutant	xlink	intra-protein xl	Histonesp|P84233|H3sp|P62799|H4.30359.30359.3_Histonesp|P84233|H3sp|P62799|H4.29349.29349.3	802	798	4	-	2062.32	688.447	3	-3.1	202	5.74	0.15	0.18	0.33	0.31	0.01	0.05	464	0	24.56
1	IKLNALLGSLR-LLNKLK-a2-b4	sp|O14114|Abo1Bmutant	sp|O14114|Abo1Bmutant	xlink	intra-protein xl	Histonesp|P84233|H3sp|P62799|H4.28507.28507.3_Histonesp|P84233|H3sp|P62799|H4.29125.29125.3	802	798	4	-	2062.32	688.447	3	-2.8	202	6.82	0.17	0.22	0.25	0.23	0.03	0.04	302	0	24.49
1	GADCLSKWVGEAER-GADCLSKWVGEAER-a7-b7	sp|O14114|Abo1Bmutant	sp|O14114|Abo1Bmutant	xlink	intra-protein xl	Histonesp|P84233|H3sp|P62799|H4.17005.17005.4_Histonesp|P84233|H3sp|P62799|H4.16979.16979.4	344	344	0	-	3291.53	823.89	4	0	1	6.15	0.06	0.3	0.39	0.2	0.2	0.07	277	0	24.48
1	KSAPATGGVK-KQLATKAAR-a1-b1	sp|P84233|H3	sp|P84233|H3	xlink	intra-protein xl	sp|O14114|Abo1Bmutant_Bmutant2.02132.02132.4_sp|O14114|Abo1Bmutant_Bmutant2.02113.02113.4	28	19	9	-	2038.18	510.553	4	-4.2	1	6.66	0.19	0.27	0.26	0.21	0.05	0.05	250	0.99	24.39
1	YQKSTELLIR-KLPFQR-a3-b1	sp|P84233|H3	sp|P84233|H3	xlink	intra-protein xl	sp|O14114|Abo1Bmutant_Bmutant.06547.06547.4_sp|O14114|Abo1Bmutant_Bmutant.06517.06517.4	57	65	8	-	2175.24	544.817	4	-2.9	17	5.85	0.06	0.44	0.17	0.06	0.11	0.04	157	0	24.25
1	RYQKSTELLIR-KQLATK-a4-b1	sp|P84233|H3	sp|P84233|H3	xlink	intra-protein xl	Histonesp|P84233|H3sp|P62799|H4.09492.09492.4_Histonesp|P84233|H3sp|P62799|H4.09425.09425.4	57	19	38	-	2231.3	558.831	4	-2.5	1	7.93	0.25	0.26	0.21	0.18	0.03	0.03	114	0	24.24
1	KLPFQR-KQLATK-a1-b1	sp|P84233|H3	sp|P84233|H3	xlink	intra-protein xl	Histonesp|P84233|H3sp|P62799|H4.08584.08584.4_Histonesp|P84233|H3sp|P62799|H4.08540.08540.4	65	19	46	-	1612.96	404.248	4	-2.9	1	5.75	0.19	0.32	0.51	0.5	0.01	0.09	241	0	24.1
1	EIAQDFKTDLR-KLPFQR-a7-b1	sp|P84233|H3	sp|P84233|H3	xlink	intra-protein xl	Histonesp|P84233|H3sp|P62799|H4.14425.14425.4_Histonesp|P84233|H3sp|P62799|H4.14360.14360.4	80	65	15	-	2260.22	566.062	4	-2	1	5.87	0.1	0.4	0.26	0.11	0.16	0.05	171	0	24.02
1	GVLFHGPPGTGKTLMAR-LLNKLK-a12-b4	sp|O14114|Abo1Bmutant	sp|O14114|Abo1Bmutant	xlink	intra-protein xl	Histonesp|P84233|H3sp|P62799|H4.14658.14658.4_Histonesp|P84233|H3sp|P62799|H4.14599.14599.4	313	798	485	-	2603.49	651.881	4	-2	1	7.34	0.2	0.21	0.33	0.24	0.09	0.06	215	0.41	24
1	KSAPATGGVK-KQLATKAAR-a1-b6	sp|P84233|H3	sp|P84233|H3	xlink	intra-protein xl	sp|O14114|Abo1Bmutant_Bmutant.02285.02285.4_sp|O14114|Abo1Bmutant_Bmutant.02270.02270.4	28	24	4	-	2038.18	510.553	4	-3.8	2	7.03	0.14	0.32	0.15	0.13	0.02	0.03	145	0.99	23.97
1	IKLNALLGSLR-LLNKLK-a2-b4	sp|O14114|Abo1Bmutant	sp|O14114|Abo1Bmutant	xlink	intra-protein xl	Histonesp|P84233|H3sp|P62799|H4.19416.19416.3_Histonesp|P84233|H3sp|P62799|H4.20470.20470.3	802	798	4	-	2062.31	688.446	3	-4.7	202	6.06	0.15	0.26	0.34	0.34	0.01	0.05	300	0	23.96
1	IKLNALLGSLR-LLNKLK-a2-b4	sp|O14114|Abo1Bmutant	sp|O14114|Abo1Bmutant	xlink	intra-protein xl	Histonesp|P84233|H3sp|P62799|H4.29630.29630.3_Histonesp|P84233|H3sp|P62799|H4.30265.30265.3	802	798	4	-	2062.33	688.451	3	2.2	202	5.53	0.14	0.21	0.25	0.24	0.01	0.04	429	0	23.94
1	IKLNALLGSLR-LLNKLK-a2-b4	sp|O14114|Abo1Bmutant	sp|O14114|Abo1Bmutant	xlink	intra-protein xl	Histonesp|P84233|H3sp|P62799|H4.31167.31167.3_Histonesp|P84233|H3sp|P62799|H4.31075.31075.3	802	798	4	-	2062.32	688.446	3	-4.1	202	5.59	0.22	0.17	0.22	0.21	0.01	0.03	457	0	23.91
1	VTIMPKDIQLAR-KSAPATGGVK-a6-b1	sp|P84233|H3	sp|P84233|H3	xlink	intra-protein xl	Histonesp|P84233|H3sp|P62799|H4.12870.12870.4_Histonesp|P84233|H3sp|P62799|H4.12813.12813.4	123	28	95	-	2436.37	610.1	4	-3.4	1	6.08	0.08	0.39	0.54	0.49	0.05	0.09	126	0	23.89
1	IKLNALLGSLR-LLNKLK-a2-b4	sp|O14114|Abo1Bmutant	sp|O14114|Abo1Bmutant	xlink	intra-protein xl	Histonesp|P84233|H3sp|P62799|H4.30898.30898.3_Histonesp|P84233|H3sp|P62799|H4.30148.30148.3	802	798	4	-	2062.32	688.449	3	-0.4	202	5.19	0.19	0.18	0.28	0.27	0.01	0.04	494	0	23.84
1	GVLKVFLENVIR-DAVTYTEHAKR-a4-b10	sp|P62799|H4	sp|P62799|H4	xlink	intra-protein xl	Histonesp|P84233|H3sp|P62799|H4.20521.20521.4_Histonesp|P84233|H3sp|P62799|H4.20473.20473.4	60	78	18	-	2813.55	704.395	4	1.4	1	6.19	0.2	0.19	0.26	0.23	0.03	0.05	361	0	23.83
1	IKLNALLGSLR-LLNKLK-a2-b4	sp|O14114|Abo1Bmutant	sp|O14114|Abo1Bmutant	xlink	intra-protein xl	Histonesp|P84233|H3sp|P62799|H4.30898.30898.3_Histonesp|P84233|H3sp|P62799|H4.31173.31173.3	802	798	4	-	2062.32	688.449	3	-0.4	202	5.58	0.11	0.2	0.28	0.27	0.01	0.04	432	0	23.76
1	IKLNALLGSLR-LLNKLK-a2-b4	sp|O14114|Abo1Bmutant	sp|O14114|Abo1Bmutant	xlink	intra-protein xl	Histonesp|P84233|H3sp|P62799|H4.31073.31073.3_Histonesp|P84233|H3sp|P62799|H4.31075.31075.3	802	798	4	-	2062.32	688.446	3	-4.5	202	5.48	0.17	0.25	0.2	0.19	0.01	0.03	375	0	23.74
1	DNIQGITKPAIR-YQKSTELLIR-a8-b3	sp|P62799|H4	sp|P84233|H3	xlink	inter-protein xl	Histonesp|P84233|H3sp|P62799|H4.15386.15386.3_Histonesp|P84233|H3sp|P62799|H4.15329.15329.3	32	57	25	-	2712.51	905.179	3	-1.4	1	5.25	0.32	0.27	0.45	0.44	0.01	0.08	326	0	23.73
1	YQKSTELLIR-KLPFQR-a3-b1	sp|P84233|H3	sp|P84233|H3	xlink	intra-protein xl	Histonesp|P84233|H3sp|P62799|H4.14176.14176.3_Histonesp|P84233|H3sp|P62799|H4.14126.14126.3	57	65	8	-	2175.23	726.085	3	-4.6	17	6.08	0.25	0.34	0.31	0.28	0.03	0.05	180	0	23.68
1	YQKSTELLIR-KLPFQR-a3-b1	sp|P84233|H3	sp|P84233|H3	xlink	intra-protein xl	sp|O14114|Abo1Bmutant_Bmutant2.05901.05901.4_sp|O14114|Abo1Bmutant_Bmutant2.05882.05882.4	57	65	8	-	2175.23	544.816	4	-4.8	17	6.23	0.1	0.41	0.13	0.05	0.08	0.03	111	0	23.68
1	IKLNALLGSLR-LLNKLK-a2-b4	sp|O14114|Abo1Bmutant	sp|O14114|Abo1Bmutant	xlink	intra-protein xl	Histonesp|P84233|H3sp|P62799|H4.30720.30720.3_Histonesp|P84233|H3sp|P62799|H4.31411.31411.3	802	798	4	-	2062.33	688.45	3	0.8	202	4.79	0.16	0.26	0.22	0.21	0.01	0.03	441	0	23.66
1	RVTIMPKDIQLAR-YQKSTELLIR-a7-b3	sp|P84233|H3	sp|P84233|H3	xlink	intra-protein xl	Histonesp|P84233|H3sp|P62799|H4.16248.16248.4_Histonesp|P84233|H3sp|P62799|H4.16185.16185.4	123	57	66	-	2927.66	732.922	4	-1.8	1	7.13	0.14	0.24	0.4	0.04	0.36	0.08	164	0.58	23.58
1	IKLNALLGSLR-LLNKLK-a2-b4	sp|O14114|Abo1Bmutant	sp|O14114|Abo1Bmutant	xlink	intra-protein xl	Histonesp|P84233|H3sp|P62799|H4.28507.28507.3_Histonesp|P84233|H3sp|P62799|H4.29461.29461.3	802	798	4	-	2062.32	688.447	3	-2.8	202	5.92	0.2	0.14	0.27	0.26	0.01	0.04	443	0	23.58
1	KKIIEIHTR-KGADCLSK-a2-b1	sp|O14114|Abo1Bmutant	sp|O14114|Abo1Bmutant	xlink	intra-protein xl	Histonesp|P84233|H3sp|P62799|H4.07139.07139.5_Histonesp|P84233|H3sp|P62799|H4.07078.07078.5	446	337	109	-	2152.2	431.447	5	-3.2	1	5.77	0.09	0.39	0.29	0.01	0.27	0.06	168	0	23.57
1	DALQLEDSETIKR-DNIQGITKPAIR-a12-b8	sp|O14114|Abo1Bmutant	sp|P62799|H4	xlink	inter-protein xl	Histonesp|P84233|H3sp|P62799|H4.14635.14635.4_Histonesp|P84233|H3sp|P62799|H4.14587.14587.4	906	32	636	-	2979.59	745.904	4	-0.9	1	6.28	0.16	0.2	0.23	0.1	0.14	0.04	329	0	23.46
1	ITLKQTK-HGKLQK-a4-b3	sp|O14114|Abo1Bmutant	sp|O14114|Abo1Bmutant	xlink	intra-protein xl	Histonesp|P84233|H3sp|P62799|H4.05991.05991.4_Histonesp|P84233|H3sp|P62799|H4.05895.05895.4	786	948	162	-	1678.01	420.51	4	-3.5	2	7.25	0.11	0.2	0.44	0.41	0.03	0.07	203	0	23.35
1	KQLATKAAR-KLPFQR-a1-b1	sp|P84233|H3	sp|P84233|H3	xlink	intra-protein xl	Histonesp|P84233|H3sp|P62799|H4.07419.07419.4_Histonesp|P84233|H3sp|P62799|H4.07369.07369.4	19	65	46	-	1911.14	478.794	4	0.5	1	5.78	0.15	0.31	0.42	0.16	0.27	0.08	219	0.88	23.31
1	IKLNALLGSLR-LLNKLK-a2-b4	sp|O14114|Abo1Bmutant	sp|O14114|Abo1Bmutant	xlink	intra-protein xl	Histonesp|P84233|H3sp|P62799|H4.20254.20254.3_Histonesp|P84233|H3sp|P62799|H4.20688.20688.3	802	798	4	-	2062.33	688.451	3	3.3	202	5.98	0.12	0.27	0.17	0.15	0.02	0.03	286	0	23.28
1	IKLNALLGSLR-LLNKLK-a2-b4	sp|O14114|Abo1Bmutant	sp|O14114|Abo1Bmutant	xlink	intra-protein xl	Histonesp|P84233|H3sp|P62799|H4.19762.19762.3_Histonesp|P84233|H3sp|P62799|H4.21046.21046.3	802	798	4	-	2062.32	688.448	3	-2	202	6.02	0.16	0.27	0.21	0.19	0.01	0.03	275	0	23.28
1	RYQKSTELLIR-KLPFQR-a4-b1	sp|P84233|H3	sp|P84233|H3	xlink	intra-protein xl	sp|O14114|Abo1Bmutant_Bmutant2.05300.05300.4_sp|O14114|Abo1Bmutant_Bmutant2.05276.05276.4	57	65	8	-	2331.33	583.841	4	-5	4	5.82	0.08	0.34	0.23	0.08	0.15	0.05	202	0	23.22
1	IKLNALLGSLR-LLNKLK-a2-b4	sp|O14114|Abo1Bmutant	sp|O14114|Abo1Bmutant	xlink	intra-protein xl	Histonesp|P84233|H3sp|P62799|H4.30720.30720.3_Histonesp|P84233|H3sp|P62799|H4.30980.30980.3	802	798	4	-	2062.33	688.45	3	0.8	202	5.53	0.15	0.16	0.24	0.23	0.01	0.04	450	0	23.2
1	IKLNALLGSLR-LLNKLK-a2-b4	sp|O14114|Abo1Bmutant	sp|O14114|Abo1Bmutant	xlink	intra-protein xl	Histonesp|P84233|H3sp|P62799|H4.20254.20254.3_Histonesp|P84233|H3sp|P62799|H4.19131.19131.3	802	798	4	-	2062.33	688.451	3	3.3	202	5.52	0.19	0.32	0.2	0.18	0.02	0.03	263	0	23.2
1	IKLNALLGSLR-DFVMSMKR-a2-b7	sp|O14114|Abo1Bmutant	sp|O14114|Abo1Bmutant	xlink	intra-protein xl	Histonesp|P84233|H3sp|P62799|H4.30587.30587.3_Histonesp|P84233|H3sp|P62799|H4.30532.30532.3	802	524	278	-	2347.3	783.441	3	-5	1	6.6	0.24	0.14	0.28	0.26	0.02	0.05	332	0	23.13
1	YQKSTELLIR-KLPFQR-a3-b1	sp|P84233|H3	sp|P84233|H3	xlink	intra-protein xl	Histonesp|P84233|H3sp|P62799|H4.14402.14402.3_Histonesp|P84233|H3sp|P62799|H4.14364.14364.3	57	65	8	-	2175.24	726.087	3	-2.1	17	6.16	0.16	0.23	0.34	0.27	0.08	0.06	275	0	23.11
1	IKLNALLGSLR-LLNKLK-a2-b4	sp|O14114|Abo1Bmutant	sp|O14114|Abo1Bmutant	xlink	intra-protein xl	Histonesp|P84233|H3sp|P62799|H4.19880.19880.3_Histonesp|P84233|H3sp|P62799|H4.19601.19601.3	802	798	4	-	2062.32	688.447	3	-3.1	202	5.46	0.22	0.26	0.26	0.25	0.02	0.04	309	0	23
1	YQKSTELLIR-KLPFQR-a3-b1	sp|P84233|H3	sp|P84233|H3	xlink	intra-protein xl	Histonesp|P84233|H3sp|P62799|H4.14402.14402.3_Histonesp|P84233|H3sp|P62799|H4.14126.14126.3	57	65	8	-	2175.24	726.087	3	-2.1	17	6.53	0.2	0.29	0.26	0.14	0.11	0.05	157	0	22.99
1	DALQLEDSETIKR-VTIMPKDIQLAR-a12-b6	sp|O14114|Abo1Bmutant	sp|P84233|H3	xlink	inter-protein xl	Histonesp|P84233|H3sp|P62799|H4.17071.17071.4_Histonesp|P84233|H3sp|P62799|H4.17029.17029.4	906	123	545	-	3038.63	760.665	4	-0.5	1	6.43	0.13	0.23	0.34	0.2	0.13	0.06	233	0	22.96
1	IKLNALLGSLR-LLNKLK-a2-b4	sp|O14114|Abo1Bmutant	sp|O14114|Abo1Bmutant	xlink	intra-protein xl	Histonesp|P84233|H3sp|P62799|H4.31073.31073.3_Histonesp|P84233|H3sp|P62799|H4.30265.30265.3	802	798	4	-	2062.32	688.446	3	-4.5	202	5.29	0.14	0.24	0.19	0.18	0.01	0.03	373	0	22.9
1	IKLNALLGSLR-LLNKLK-a2-b4	sp|O14114|Abo1Bmutant	sp|O14114|Abo1Bmutant	xlink	intra-protein xl	Histonesp|P84233|H3sp|P62799|H4.19416.19416.3_Histonesp|P84233|H3sp|P62799|H4.19372.19372.3	802	798	4	-	2062.31	688.446	3	-4.7	202	5.74	0.12	0.23	0.36	0.36	0	0.05	313	0	22.86
1	IKLNALLGSLR-LLNKLK-a2-b4	sp|O14114|Abo1Bmutant	sp|O14114|Abo1Bmutant	xlink	intra-protein xl	Histonesp|P84233|H3sp|P62799|H4.30898.30898.3_Histonesp|P84233|H3sp|P62799|H4.29869.29869.3	802	798	4	-	2062.32	688.449	3	-0.4	202	4.86	0.09	0.2	0.28	0.28	0	0.04	461	0	22.86
1	IKLNALLGSLR-LLNKLK-a2-b4	sp|O14114|Abo1Bmutant	sp|O14114|Abo1Bmutant	xlink	intra-protein xl	Histonesp|P84233|H3sp|P62799|H4.20254.20254.3_Histonesp|P84233|H3sp|P62799|H4.20202.20202.3	802	798	4	-	2062.33	688.451	3	3.3	202	6.15	0.27	0.2	0.17	0.16	0.02	0.03	302	0	22.85
1	KSTGGKAPR-KLPFQR-a6-b1	sp|P84233|H3	sp|P84233|H3	xlink	intra-protein xl	Histonesp|P84233|H3sp|P62799|H4.06043.06043.4_Histonesp|P84233|H3sp|P62799|H4.05979.05979.4	15	65	50	-	1826.05	457.519	4	-3.8	1	6.21	0.14	0.23	0.42	0.03	0.39	0.09	227	0.97	22.82
1	RVTIMPKDIQLAR-KLPFQR-a7-b1	sp|P84233|H3	sp|P84233|H3	xlink	intra-protein xl	Histonesp|P84233|H3sp|P62799|H4.14942.14942.4_Histonesp|P84233|H3sp|P62799|H4.14894.14894.4	123	65	58	-	2465.43	617.364	4	-1.7	1	5.77	0.06	0.29	0.32	0.03	0.3	0.09	214	0	22.79
1	EIAQDFKTDLR-KSAPATGGVK-a7-b1	sp|P84233|H3	sp|P84233|H3	xlink	intra-protein xl	Histonesp|P84233|H3sp|P62799|H4.10595.10595.4_Histonesp|P84233|H3sp|P62799|H4.10535.10535.4	80	28	52	-	2387.26	597.824	4	-2.4	1	6.7	0.13	0.25	0.2	0.17	0.03	0.04	190	0	22.74
1	KSAPATGGVK-KLPFQR-a1-b1	sp|P84233|H3	sp|P84233|H3	xlink	intra-protein xl	Histonesp|P84233|H3sp|P62799|H4.08008.08008.4_Histonesp|P84233|H3sp|P62799|H4.07945.07945.4	28	65	37	-	1840.05	461.021	4	-2.8	1	5.85	0.09	0.3	0.39	0.11	0.28	0.08	190	0	22.66
1	GKGGKGLGK-QLATKAAR-a5-b5	sp|P62799|H4	sp|P84233|H3	xlink	inter-protein xl	Histonesp|P84233|H3sp|P62799|H4.02622.02622.4_Histonesp|P84233|H3sp|P62799|H4.02597.02597.4	9	24	15	-	1796.07	450.025	4	4.1	1	7.29	0.17	0.23	0.37	0.02	0.35	0.07	110	0	22.53
1	YQKSTELLIR-KLPFQR-a3-b1	sp|P84233|H3	sp|P84233|H3	xlink	intra-protein xl	Histonesp|P84233|H3sp|P62799|H4.14527.14527.3_Histonesp|P84233|H3sp|P62799|H4.14126.14126.3	57	65	8	-	2175.23	726.086	3	-3.9	17	6.2	0.13	0.21	0.38	0.27	0.12	0.07	251	0	22.4
1	IKLNALLGSLR-LLNKLK-a2-b4	sp|O14114|Abo1Bmutant	sp|O14114|Abo1Bmutant	xlink	intra-protein xl	Histonesp|P84233|H3sp|P62799|H4.29630.29630.3_Histonesp|P84233|H3sp|P62799|H4.29461.29461.3	802	798	4	-	2062.33	688.451	3	2.2	202	5	0.2	0.17	0.24	0.23	0.01	0.04	444	0	22.36
1	YQKSTELLIR-KLPFQR-a3-b1	sp|P84233|H3	sp|P84233|H3	xlink	intra-protein xl	Histonesp|P84233|H3sp|P62799|H4.14402.14402.3_Histonesp|P84233|H3sp|P62799|H4.14523.14523.3	57	65	8	-	2175.24	726.087	3	-2.1	17	6.82	0.22	0.17	0.31	0.2	0.11	0.06	215	0	22.22
1	TVTAMDVVYALKR-TKQTAR-a12-b2	sp|P62799|H4	sp|P84233|H3	xlink	inter-protein xl	Histonesp|P84233|H3sp|P62799|H4.16869.16869.4_Histonesp|P84233|H3sp|P62799|H4.16821.16821.4	92	5	87	-	2307.26	577.822	4	-2	1	6.26	0.25	0.24	0.72	0.72	0	0.1	162	0	22.13
1	IKLNALLGSLR-LLNKLK-a2-b4	sp|O14114|Abo1Bmutant	sp|O14114|Abo1Bmutant	xlink	intra-protein xl	Histonesp|P84233|H3sp|P62799|H4.28507.28507.3_Histonesp|P84233|H3sp|P62799|H4.27837.27837.3	802	798	4	-	2062.32	688.447	3	-2.8	202	5.34	0.12	0.16	0.26	0.23	0.03	0.04	410	0	22.05
1	VTIMPKDIQLAR-GLGKGGAK-a6-b4	sp|P84233|H3	sp|P62799|H4	xlink	inter-protein xl	Histonesp|P84233|H3sp|P62799|H4.13776.13776.4_Histonesp|P84233|H3sp|P62799|H4.13731.13731.4	123	13	110	-	2208.26	553.073	4	-2	1	6.83	0.16	0.18	0.44	0.43	0.01	0.07	193	0	22
1	YQKSTELLIR-GKGGKGLGK-a3-b5	sp|P84233|H3	sp|P62799|H4	xlink	inter-protein xl	Histonesp|P84233|H3sp|P62799|H4.09635.09635.4_Histonesp|P84233|H3sp|P62799|H4.09589.09589.4	57	9	48	-	2188.25	548.071	4	-1.9	1	4.93	0.08	0.33	0.22	0.19	0.02	0.04	258	0	21.99
1	YQKSTELLIR-KLPFQR-a3-b1	sp|P84233|H3	sp|P84233|H3	xlink	intra-protein xl	Histonesp|P84233|H3sp|P62799|H4.14527.14527.3_Histonesp|P84233|H3sp|P62799|H4.14246.14246.3	57	65	8	-	2175.23	726.086	3	-3.9	17	6.03	0.17	0.21	0.3	0.22	0.08	0.05	253	0	21.98
1	IKLNALLGSLR-LLNKLK-a2-b4	sp|O14114|Abo1Bmutant	sp|O14114|Abo1Bmutant	xlink	intra-protein xl	Histonesp|P84233|H3sp|P62799|H4.31073.31073.3_Histonesp|P84233|H3sp|P62799|H4.30838.30838.3	802	798	4	-	2062.32	688.446	3	-4.5	202	5.93	0.18	0.22	0.15	0.12	0.02	0.02	264	0	21.88
1	DALQLEDSETIKR-IKLNALLGSLR-a12-b2	sp|O14114|Abo1Bmutant	sp|O14114|Abo1Bmutant	xlink	intra-protein xl	Histonesp|P84233|H3sp|P62799|H4.20468.20468.4_Histonesp|P84233|H3sp|P62799|H4.20424.20424.4	906	802	104	-	2851.6	713.907	4	-1.7	1	5.63	0.15	0.21	0.33	0.3	0.03	0.06	288	0	21.82
1	DNIQGITKPAIRR-TKQTAR-a8-b2	sp|P62799|H4	sp|P84233|H3	xlink	inter-protein xl	Histonesp|P84233|H3sp|P62799|H4.07439.07439.4_Histonesp|P84233|H3sp|P62799|H4.07389.07389.4	32	5	27	-	2322.31	581.585	4	-1.2	1	5.65	0.14	0.19	0.23	0.15	0.08	0.04	319	0	21.8
1	LRHGKLQK-ITLKQTK-a5-b4	sp|O14114|Abo1Bmutant	sp|O14114|Abo1Bmutant	xlink	intra-protein xl	Histonesp|P84233|H3sp|P62799|H4.05271.05271.5_Histonesp|P84233|H3sp|P62799|H4.05186.05186.5	948	786	162	-	1947.19	390.447	5	-3	1	6.23	0.1	0.2	0.63	0.13	0.51	0.12	193	0	21.72
1	IKLNALLGSLR-LLNKLK-a2-b4	sp|O14114|Abo1Bmutant	sp|O14114|Abo1Bmutant	xlink	intra-protein xl	Histonesp|P84233|H3sp|P62799|H4.31073.31073.3_Histonesp|P84233|H3sp|P62799|H4.31411.31411.3	802	798	4	-	2062.32	688.446	3	-4.5	202	4.8	0.06	0.29	0.17	0.16	0.01	0.02	312	0	21.64
1	IKLNALLGSLR-LLNKLK-a2-b4	sp|O14114|Abo1Bmutant	sp|O14114|Abo1Bmutant	xlink	intra-protein xl	Histonesp|P84233|H3sp|P62799|H4.19880.19880.3_Histonesp|P84233|H3sp|P62799|H4.20470.20470.3	802	798	4	-	2062.32	688.447	3	-3.1	202	5.45	0.17	0.24	0.25	0.24	0.01	0.04	272	0	21.63
1	EIAQDFKTDLR-QLATKAARK-a7-b5	sp|P84233|H3	sp|P84233|H3	xlink	intra-protein xl	Histonesp|P84233|H3sp|P62799|H4.09954.09954.4_Histonesp|P84233|H3sp|P62799|H4.09828.09828.4	80	24	56	-	2458.35	615.595	4	-2.6	1	5.84	0.08	0.23	0.22	0.16	0.06	0.04	243	0.93	21.59
1	GVLKVFLENVIR-EIAQDFKTDLR-a4-b7	sp|P62799|H4	sp|P84233|H3	xlink	inter-protein xl	Histonesp|P84233|H3sp|P62799|H4.24495.24495.4_Histonesp|P84233|H3sp|P62799|H4.24483.24483.4	60	80	20	-	2858.59	715.654	4	-1.5	1	6.68	0.16	0.09	0.17	0.06	0.11	0.03	316	0.31	21.55
1	YQKSTELLIR-KLPFQR-a3-b1	sp|P84233|H3	sp|P84233|H3	xlink	intra-protein xl	Histonesp|P84233|H3sp|P62799|H4.14176.14176.3_Histonesp|P84233|H3sp|P62799|H4.14246.14246.3	57	65	8	-	2175.23	726.085	3	-4.6	17	5.4	0.28	0.26	0.36	0.34	0.03	0.06	218	0	21.55
1	IKLNALLGSLR-LLNKLK-a2-b4	sp|O14114|Abo1Bmutant	sp|O14114|Abo1Bmutant	xlink	intra-protein xl	Histonesp|P84233|H3sp|P62799|H4.29630.29630.3_Histonesp|P84233|H3sp|P62799|H4.30735.30735.3	802	798	4	-	2062.33	688.451	3	2.2	202	4.46	0.13	0.18	0.24	0.23	0.01	0.03	451	0	21.46
1	YQKSTELLIR-KLPFQR-a3-b1	sp|P84233|H3	sp|P84233|H3	xlink	intra-protein xl	Histonesp|P84233|H3sp|P62799|H4.14402.14402.3_Histonesp|P84233|H3sp|P62799|H4.14246.14246.3	57	65	8	-	2175.24	726.087	3	-2.1	17	5.39	0.18	0.28	0.3	0.2	0.1	0.05	202	0	21.42
1	KQLATKAAR-RGGVKR-a6-b5	sp|P84233|H3	sp|P62799|H4	xlink	inter-protein xl	Histonesp|P84233|H3sp|P62799|H4.02423.02423.4_Histonesp|P84233|H3sp|P62799|H4.02373.02373.4	24	45	21	-	1795.08	449.779	4	-3.8	1	5.81	0.12	0.23	0.59	0.53	0.06	0.09	191	0.98	21.36
1	IKLNALLGSLR-LLNKLK-a2-b4	sp|O14114|Abo1Bmutant	sp|O14114|Abo1Bmutant	xlink	intra-protein xl	Histonesp|P84233|H3sp|P62799|H4.20254.20254.3_Histonesp|P84233|H3sp|P62799|H4.19372.19372.3	802	798	4	-	2062.33	688.451	3	3.3	202	4.61	0.18	0.31	0.19	0.18	0.01	0.03	267	0	21.36
1	EIAQDFKTDLR-KSTGGKAPR-a7-b1	sp|P84233|H3	sp|P84233|H3	xlink	intra-protein xl	Histonesp|P84233|H3sp|P62799|H4.08919.08919.4_Histonesp|P84233|H3sp|P62799|H4.08858.08858.4	80	10	70	-	2373.26	594.323	4	-1.4	1	5.78	0.09	0.21	0.3	0.29	0.02	0.05	253	0.64	21.33
1	RYQKSTELLIR-KLPFQR-a4-b1	sp|P84233|H3	sp|P84233|H3	xlink	intra-protein xl	sp|O14114|Abo1Bmutant_Bmutant.05820.05820.4_sp|O14114|Abo1Bmutant_Bmutant.05784.05784.4	57	65	8	-	2331.34	583.842	4	-2.6	4	6.1	0.06	0.27	0.19	0.04	0.15	0.05	157	0	21.32
1	SREECHYEFVDDVVKQIGSDQK-TKQTAR-a15-b2	sp|O14114|Abo1Bmutant	sp|P84233|H3	xlink	inter-protein xl	Histonesp|P84233|H3sp|P62799|H4.11721.11721.5_Histonesp|P84233|H3sp|P62799|H4.11699.11699.5	854	5	611	-	3508.68	702.743	5	-3.3	1	5.78	0.08	0.21	0.16	0.13	0.03	0.03	262	0	21.26
1	IKLNALLGSLR-LLNKLK-a2-b4	sp|O14114|Abo1Bmutant	sp|O14114|Abo1Bmutant	xlink	intra-protein xl	Histonesp|P84233|H3sp|P62799|H4.30142.30142.3_Histonesp|P84233|H3sp|P62799|H4.29125.29125.3	802	798	4	-	2062.32	688.448	3	-2.4	202	5.37	0.1	0.2	0.24	0.22	0.02	0.04	313	0	21.23
1	IKLNALLGSLR-LLNKLK-a2-b4	sp|O14114|Abo1Bmutant	sp|O14114|Abo1Bmutant	xlink	intra-protein xl	Histonesp|P84233|H3sp|P62799|H4.19762.19762.3_Histonesp|P84233|H3sp|P62799|H4.20202.20202.3	802	798	4	-	2062.32	688.448	3	-2	202	5.34	0.15	0.27	0.19	0.18	0.01	0.03	232	0	21.14
1	GADCLSKWVGEAER-TLQKLMPVASK-a7-b4	sp|O14114|Abo1Bmutant	sp|O14114|Abo1Bmutant	xlink	intra-protein xl	Histonesp|P84233|H3sp|P62799|H4.16780.16780.4_Histonesp|P84233|H3sp|P62799|H4.16758.16758.4	344	562	218	-	2929.51	733.385	4	1.2	1	5.69	0.14	0.21	0.23	0.17	0.06	0.04	246	0	20.99
1	STGGKAPR-KQLATK-a5-b1	sp|P84233|H3	sp|P84233|H3	xlink	intra-protein xl	Histonesp|P84233|H3sp|P62799|H4.03377.03377.4_Histonesp|P84233|H3sp|P62799|H4.03324.03324.4	15	19	4	-	1597.91	400.485	4	-3	2	7.09	0.14	0.15	0.52	0.5	0.03	0.08	127	0	20.98
1	KGADCLSK-KVSFYMR-a1-b1	sp|O14114|Abo1Bmutant	sp|O14114|Abo1Bmutant	xlink	intra-protein xl	Histonesp|P84233|H3sp|P62799|H4.09447.09447.4_Histonesp|P84233|H3sp|P62799|H4.09378.09378.4	337	330	7	-	1944.97	487.251	4	-3.5	1	5.42	0.04	0.4	0.17	0.01	0.16	0.03	63	0	20.88
1	YQKSTELLIR-QLATKAARK-a3-b5	sp|P84233|H3	sp|P84233|H3	xlink	intra-protein xl	Histonesp|P84233|H3sp|P62799|H4.09556.09556.4_Histonesp|P84233|H3sp|P62799|H4.09511.09511.4	57	24	33	-	2373.37	594.351	4	-1.5	1	5.89	0.18	0.2	0.41	0.38	0.03	0.07	196	0	20.82
1	RYQKSTELLIR-TKQTAR-a4-b2	sp|P84233|H3	sp|P84233|H3	xlink	intra-protein xl	Histonesp|P84233|H3sp|P62799|H4.07631.07631.4_Histonesp|P84233|H3sp|P62799|H4.07556.07556.4	57	5	52	-	2247.27	562.825	4	-1.4	1	6.03	0.1	0.19	0.29	0.1	0.19	0.06	206	0	20.71
1	KQLATKAAR-KSTGGKAPR-a6-b6	sp|P84233|H3	sp|P84233|H3	xlink	intra-protein xl	Histonesp|P84233|H3sp|P62799|H4.02301.02301.4_Histonesp|P84233|H3sp|P62799|H4.02116.02116.4	24	15	9	-	2024.18	507.052	4	-3.4	2	7.96	0.14	0.17	0.09	0.04	0.06	0.02	36	0.95	20.59
1	KQLATKAAR-KSTGGKAPR-a6-b6	sp|P84233|H3	sp|P84233|H3	xlink	intra-protein xl	Histonesp|P84233|H3sp|P62799|H4.02301.02301.4_Histonesp|P84233|H3sp|P62799|H4.02203.02203.4	24	15	9	-	2024.18	507.052	4	-3.4	2	5.96	0.18	0.25	0.28	0.14	0.14	0.05	132	0.93	20.53
1	VTIMPKDIQLAR-YQKSTELLIR-a6-b3	sp|P84233|H3	sp|P84233|H3	xlink	intra-protein xl	Histonesp|P84233|H3sp|P62799|H4.17693.17693.4_Histonesp|P84233|H3sp|P62799|H4.17644.17644.4	123	57	66	-	2771.56	693.898	4	-0.3	1	5.81	0.14	0.3	0.28	0.27	0.01	0.05	94	0	20.51
1	DALQLEDSETIKR-DALQLEDSETIKR-a12-b12	sp|O14114|Abo1Bmutant	sp|O14114|Abo1Bmutant	xlink	intra-protein xl	Histonesp|P84233|H3sp|P62799|H4.14428.14428.4_Histonesp|P84233|H3sp|P62799|H4.14363.14363.4	906	906	0	-	3171.61	793.911	4	-0.8	1	7.52	0.17	0.08	0.11	0.06	0.06	0.02	164	0	20.29
1	IKLNALLGSLR-LLNKLK-a2-b4	sp|O14114|Abo1Bmutant	sp|O14114|Abo1Bmutant	xlink	intra-protein xl	Histonesp|P84233|H3sp|P62799|H4.29367.29367.3_Histonesp|P84233|H3sp|P62799|H4.29594.29594.3	802	798	4	-	2062.33	688.452	3	3.7	202	5.33	0.21	0.2	0.13	0.12	0.01	0.02	253	0	20.14
1	KSAPATGGVK-KQLATK-a1-b1	sp|P84233|H3	sp|P84233|H3	xlink	intra-protein xl	Histonesp|P84233|H3sp|P62799|H4.03783.03783.4_Histonesp|P84233|H3sp|P62799|H4.04497.04497.4	28	19	9	-	1740.01	436.01	4	-3.8	1	5.39	0.12	0.24	0.35	0.34	0.01	0.05	184	0	20.09
1	QFVHDIKLILR-LQKHLDETK-a7-b3	sp|O14114|Abo1Bmutant	sp|O14114|Abo1Bmutant	xlink	intra-protein xl	Histonesp|P84233|H3sp|P62799|H4.14544.14544.5_Histonesp|P84233|H3sp|P62799|H4.14508.14508.5	890	951	61	-	2629.49	526.905	5	-3	1	5.92	0.1	0.29	0.12	0.1	0.02	0.02	93	0	20
1	GADCLSKWVGEAER-LLNKLK-a7-b4	sp|O14114|Abo1Bmutant	sp|O14114|Abo1Bmutant	xlink	intra-protein xl	Histonesp|P84233|H3sp|P62799|H4.15333.15333.4_Histonesp|P84233|H3sp|P62799|H4.15104.15104.4	344	798	454	-	2442.28	611.579	4	-3.7	1	6.15	0.1	0.14	0.28	0.23	0.06	0.05	216	0	19.86
1	IKLNALLGSLR-LLNKLK-a2-b4	sp|O14114|Abo1Bmutant	sp|O14114|Abo1Bmutant	xlink	intra-protein xl	Histonesp|P84233|H3sp|P62799|H4.31073.31073.3_Histonesp|P84233|H3sp|P62799|H4.30148.30148.3	802	798	4	-	2062.32	688.446	3	-4.5	202	5.03	0.04	0.24	0.13	0.12	0.01	0.02	246	0	19.79
1	IKLNALLGSLR-LLNKLK-a2-b4	sp|O14114|Abo1Bmutant	sp|O14114|Abo1Bmutant	xlink	intra-protein xl	Histonesp|P84233|H3sp|P62799|H4.19880.19880.3_Histonesp|P84233|H3sp|P62799|H4.20688.20688.3	802	798	4	-	2062.32	688.447	3	-3.1	202	5.39	0.21	0.17	0.22	0.21	0.01	0.03	260	0	19.76
1	IKLNALLGSLR-LLNKLK-a2-b4	sp|O14114|Abo1Bmutant	sp|O14114|Abo1Bmutant	xlink	intra-protein xl	Histonesp|P84233|H3sp|P62799|H4.20254.20254.3_Histonesp|P84233|H3sp|P62799|H4.20652.20652.3	802	798	4	-	2062.33	688.451	3	3.3	202	4.54	0.22	0.24	0.17	0.16	0.01	0.02	266	0	19.7
1	DNIQGITKPAIR-VTIMPKDIQLAR-a8-b6	sp|P62799|H4	sp|P84233|H3	xlink	inter-protein xl	Histonesp|P84233|H3sp|P62799|H4.17255.17255.4_Histonesp|P84233|H3sp|P62799|H4.17186.17186.4	32	123	91	-	2846.6	712.659	4	-0.3	1	5.09	0.13	0.17	0.35	0.23	0.12	0.06	270	0	19.66
1	GKGGKGLGK-GKGGKGLGK-a2-b2	sp|P62799|H4	sp|P62799|H4	xlink	intra-protein xl	Histonesp|P84233|H3sp|P62799|H4.08730.08730.3_Histonesp|P84233|H3sp|P62799|H4.08344.08344.3	6	6	0	-	1739.04	580.687	3	-2.6	1	6.87	0.19	0.05	0.17	0.08	0.08	0.03	220	0.9	19.41
1	YQKSTELLIR-KLPFQR-a3-b1	sp|P84233|H3	sp|P84233|H3	xlink	intra-protein xl	Histonesp|P84233|H3sp|P62799|H4.14957.14957.4_Histonesp|P84233|H3sp|P62799|H4.14799.14799.4	57	65	8	-	2175.24	544.817	4	-2.9	17	5.45	0.17	0.28	0.13	0.06	0.07	0.03	103	0	19.35
1	VLPELPLAPDPPPFTSQKITLK-QTKQADMR-a18-b3	sp|O14114|Abo1Bmutant	sp|O14114|Abo1Bmutant	xlink	intra-protein xl	sp|O14114|Abo1Bmutant_Bmutant2.09104.09104.4_sp|O14114|Abo1Bmutant_Bmutant2.09097.09097.4	782	789	7	-	3514.89	879.732	4	-4.5	4	5.44	0.17	0.17	0.35	0.32	0.03	0.05	213	0	19.26
1	YQKSTELLIR-KLPFQR-a3-b1	sp|P84233|H3	sp|P84233|H3	xlink	intra-protein xl	Histonesp|P84233|H3sp|P62799|H4.14176.14176.3_Histonesp|P84233|H3sp|P62799|H4.14523.14523.3	57	65	8	-	2175.23	726.085	3	-4.6	17	4.42	0.17	0.28	0.28	0.28	0	0.04	203	0	19.25
1	IKLNALLGSLR-LLNKLK-a2-b4	sp|O14114|Abo1Bmutant	sp|O14114|Abo1Bmutant	xlink	intra-protein xl	Histonesp|P84233|H3sp|P62799|H4.29367.29367.3_Histonesp|P84233|H3sp|P62799|H4.28716.28716.3	802	798	4	-	2062.33	688.452	3	3.7	202	4.74	0.19	0.22	0.15	0.13	0.02	0.02	237	0	19.03
1	KSAPATGGVK-KSAPATGGVK-a1-b1	sp|P84233|H3	sp|P84233|H3	xlink	intra-protein xl	Histonesp|P84233|H3sp|P62799|H4.04395.04395.4_Histonesp|P84233|H3sp|P62799|H4.04348.04348.4	28	28	0	-	1967.1	492.782	4	-3.6	2	5.87	0.13	0.23	0.07	0.03	0.03	0.01	111	0	18.97
1	IKLNALLGSLR-LLNKLK-a2-b4	sp|O14114|Abo1Bmutant	sp|O14114|Abo1Bmutant	xlink	intra-protein xl	Histonesp|P84233|H3sp|P62799|H4.29630.29630.3_Histonesp|P84233|H3sp|P62799|H4.29125.29125.3	802	798	4	-	2062.33	688.451	3	2.2	202	4.99	0.11	0.12	0.23	0.22	0.01	0.03	323	0	18.93
1	VKVKDFVMSMK-KLRHGK-a2-b1	sp|O14114|Abo1Bmutant	sp|O14114|Abo1Bmutant	xlink	intra-protein xl	sp|O14114|Abo1Bmutant_Bmutant2.04396.04396.5_sp|O14114|Abo1Bmutant_Bmutant2.04360.04360.5	515	943	428	-	2186.25	438.258	5	3.9	1	5.61	0.1	0.27	0.08	0.04	0.04	0.02	87	0	18.81
1	DNIQGITKPAIR-LLNKLK-a8-b4	sp|P62799|H4	sp|O14114|Abo1Bmutant	xlink	inter-protein xl	Histonesp|P84233|H3sp|P62799|H4.13906.13906.3_Histonesp|P84233|H3sp|P62799|H4.13868.13868.3	32	798	528	-	2190.31	731.11	3	-1	1	6.11	0.24	0.17	0.25	0.25	0.01	0.04	115	0.35	18.72
1	ALCTEAALNSIKR-VKDFVMSMK-a12-b2	sp|O14114|Abo1Bmutant	sp|O14114|Abo1Bmutant	xlink	intra-protein xl	Histonesp|P84233|H3sp|P62799|H4.16476.16476.4_Histonesp|P84233|H3sp|P62799|H4.16409.16409.4	492	517	25	-	2667.37	667.85	4	-3.7	1	5.2	0.18	0.13	0.5	0.49	0.01	0.08	228	0	18.54
1	RYQKSTELLIR-KLPFQR-a4-b1	sp|P84233|H3	sp|P84233|H3	xlink	intra-protein xl	Histonesp|P84233|H3sp|P62799|H4.12641.12641.4_Histonesp|P84233|H3sp|P62799|H4.13080.13080.4	57	65	8	-	2331.33	583.841	4	-5	4	4.5	0.08	0.3	0.19	0.02	0.17	0.05	113	0	18.13
1	EIAQDFKTDLR-RGGVKR-a7-b5	sp|P84233|H3	sp|P62799|H4	xlink	inter-protein xl	Histonesp|P84233|H3sp|P62799|H4.09207.09207.3_Histonesp|P84233|H3sp|P62799|H4.09164.09164.3	80	45	35	-	2144.17	715.731	3	-0.3	2	5.39	0.14	0.17	0.42	0.37	0.05	0.06	152	0	18.11
1	VTIMPKDIQLAR-QLATKAARK-a6-b5	sp|P84233|H3	sp|P84233|H3	xlink	intra-protein xl	Histonesp|P84233|H3sp|P62799|H4.12115.12115.4_Histonesp|P84233|H3sp|P62799|H4.12074.12074.4	123	24	99	-	2507.46	627.872	4	-1.6	1	5.76	0.12	0.22	0.26	0.15	0.11	0.05	68	0.88	18.08
1	KSAPATGGVK-GLGKGGAK-a1-b4	sp|P84233|H3	sp|P62799|H4	xlink	inter-protein xl	Histonesp|P84233|H3sp|P62799|H4.04676.04676.4_Histonesp|P84233|H3sp|P62799|H4.04622.04622.4	28	13	15	-	1738.99	435.754	4	-4.7	1	3.7	0.12	0.24	0.24	0.19	0.06	0.04	270	0	18.06
1	ITLKQTK-KVSFYMR-a4-b1	sp|O14114|Abo1Bmutant	sp|O14114|Abo1Bmutant	xlink	intra-protein xl	Histonesp|P84233|H3sp|P62799|H4.11462.11462.4_Histonesp|P84233|H3sp|P62799|H4.11694.11694.4	786	330	456	-	1898.07	475.525	4	-1.6	1	5.24	0.06	0.22	0.24	0.15	0.08	0.04	116	0	17.86
1	DAVTYTEHAKR-KGADCLSK-a10-b1	sp|P62799|H4	sp|O14114|Abo1Bmutant	xlink	inter-protein xl	Histonesp|P84233|H3sp|P62799|H4.05773.05773.4_Histonesp|P84233|H3sp|P62799|H4.05729.05729.4	78	337	21	-	2305.13	577.291	4	-1.9	1	5.25	0.21	0.11	0.44	0.44	0	0.07	202	0	17.84
1	GVLFHGPPGTGKTLMARALAAACSSENK-KLPFQR-a12-b1	sp|O14114|Abo1Bmutant	sp|P84233|H3	xlink	inter-protein xl	sp|O14114|Abo1Bmutant_Bmutant.08091.08091.5_sp|O14114|Abo1Bmutant_Bmutant.08097.08097.5	313	65	10	-	3765.99	754.206	5	2.5	1	3.74	0.15	0.11	0.23	0.13	0.1	0.07	387	0	17.84
1	RYQKSTELLIR-KLPFQR-a4-b1	sp|P84233|H3	sp|P84233|H3	xlink	intra-protein xl	Histonesp|P84233|H3sp|P62799|H4.12820.12820.4_Histonesp|P84233|H3sp|P62799|H4.13080.13080.4	57	65	8	-	2331.34	583.843	4	-0.6	4	4.51	0.13	0.25	0.15	0.03	0.11	0.03	143	0	17.63
1	YQKSTELLIR-KLPFQR-a3-b1	sp|P84233|H3	sp|P84233|H3	xlink	intra-protein xl	Histonesp|P84233|H3sp|P62799|H4.14527.14527.3_Histonesp|P84233|H3sp|P62799|H4.14364.14364.3	57	65	8	-	2175.23	726.086	3	-3.9	17	5.05	0.11	0.12	0.25	0.17	0.08	0.04	232	0	17.6
1	IKLNALLGSLR-LLNKLK-a2-b4	sp|O14114|Abo1Bmutant	sp|O14114|Abo1Bmutant	xlink	intra-protein xl	Histonesp|P84233|H3sp|P62799|H4.29367.29367.3_Histonesp|P84233|H3sp|P62799|H4.29125.29125.3	802	798	4	-	2062.33	688.452	3	3.7	202	4.78	0.15	0.22	0.13	0.1	0.04	0.02	151	0	17.53
1	QLATKAAR-KSTGGK-a5-b1	sp|P84233|H3	sp|P84233|H3	xlink	intra-protein xl	Histonesp|P84233|H3sp|P62799|H4.03977.03977.4_Histonesp|P84233|H3sp|P62799|H4.02808.02808.4	24	10	14	-	1571.9	393.984	4	2.4	2	4.58	0.13	0.24	0.13	0.11	0.03	0.02	151	0	17.53
1	GVLFHGPPGTGKTLMAR-IKLNALLGSLR-a12-b2	sp|O14114|Abo1Bmutant	sp|O14114|Abo1Bmutant	xlink	intra-protein xl	Histonesp|P84233|H3sp|P62799|H4.20163.20163.5_Histonesp|P84233|H3sp|P62799|H4.20138.20138.5	313	802	489	-	3072.76	615.559	5	-2.7	1	5.17	0.08	0.18	0.23	0.02	0.21	0.05	149	0	17.52
1	YQKSTELLIR-KLPFQR-a3-b1	sp|P84233|H3	sp|P84233|H3	xlink	intra-protein xl	Histonesp|P84233|H3sp|P62799|H4.14527.14527.3_Histonesp|P84233|H3sp|P62799|H4.14523.14523.3	57	65	8	-	2175.23	726.086	3	-3.9	17	4.66	0.15	0.14	0.26	0.17	0.09	0.05	240	0.29	17.47
1	KGADCLSKWVGEAER-LLNKLK-a8-b4	sp|O14114|Abo1Bmutant	sp|O14114|Abo1Bmutant	xlink	intra-protein xl	Histonesp|P84233|H3sp|P62799|H4.13843.13843.4_Histonesp|P84233|H3sp|P62799|H4.13480.13480.4	344	798	454	-	2570.39	643.605	4	0.4	2	4.34	0.09	0.2	0.24	0.17	0.07	0.04	208	0	17.38
1	TVTAMDVVYALKR-DNIQGITKPAIR-a12-b8	sp|P62799|H4	sp|P62799|H4	xlink	intra-protein xl	Histonesp|P84233|H3sp|P62799|H4.21108.21108.4_Histonesp|P84233|H3sp|P62799|H4.21060.21060.4	92	32	60	-	2928.61	733.159	4	-1.5	2	5.31	0.08	0.17	0.24	0.03	0.21	0.05	123	0	17.19
1	ALCTEAALNSIKR-SKGYGGADLR-a12-b2	sp|O14114|Abo1Bmutant	sp|O14114|Abo1Bmutant	xlink	intra-protein xl	Histonesp|P84233|H3sp|P62799|H4.12301.12301.4_Histonesp|P84233|H3sp|P62799|H4.12254.12254.4	492	472	20	-	2606.34	652.593	4	-3.4	1	4.44	0.07	0.15	0.21	0.18	0.03	0.04	260	0	17.18
1	SSISPSKPLSPELKPLLNEAFQDIEK-SKGYGGADLR-a14-b2	sp|O14114|Abo1Bmutant	sp|O14114|Abo1Bmutant	xlink	intra-protein xl	sp|O14114|Abo1Bmutant_Bmutant2.09496.09496.4_sp|O14114|Abo1Bmutant_Bmutant2.09584.09584.4	546	472	74	-	4027.1	1007.78	4	-2.8	3	4.37	0.03	0.18	0.26	0.11	0.15	0.06	202	0	16.96
1	SSISPSKPLSPELKPLLNEAFQDIEK-SKGYGGADLR-a14-b2	sp|O14114|Abo1Bmutant	sp|O14114|Abo1Bmutant	xlink	intra-protein xl	sp|O14114|Abo1Bmutant_Bmutant2.09575.09575.5_sp|O14114|Abo1Bmutant_Bmutant2.09663.09663.5	546	472	74	-	4027.1	806.429	5	-2.7	3	4.36	0.09	0.23	0.22	0.16	0.06	0.04	155	0	16.95
1	VLPELPLAPDPPPFTSQKITLK-ALAAACSSENKK-a18-b11	sp|O14114|Abo1Bmutant	sp|O14114|Abo1Bmutant	xlink	intra-protein xl	sp|O14114|Abo1Bmutant_Bmutant.10837.10837.4_sp|O14114|Abo1Bmutant_Bmutant.10799.10799.4	782	329	453	-	3787.03	947.766	4	-4.4	2	4.63	0.18	0.08	0.4	0.38	0.02	0.06	266	0	16.87
1	LRHGKLQK-TKQTARK-a5-b2	sp|O14114|Abo1Bmutant	sp|P84233|H3	xlink	inter-protein xl	Histonesp|P84233|H3sp|P62799|H4.05637.05637.4_Histonesp|P84233|H3sp|P62799|H4.05482.05482.4	948	5	705	-	1948.18	488.052	4	3.2	1	6.03	0.13	0.18	0.09	0.02	0.07	0.02	33	0	16.84
1	DALQLEDSETIKR-LLNKLK-a12-b4	sp|O14114|Abo1Bmutant	sp|O14114|Abo1Bmutant	xlink	intra-protein xl	Histonesp|P84233|H3sp|P62799|H4.13726.13726.3_Histonesp|P84233|H3sp|P62799|H4.13654.13654.3	906	798	108	-	2382.33	795.119	3	-1.7	1	4.91	0.16	0.2	0.28	0.27	0	0.04	107	0	16.8
1	SSISPSKPLSPELKPLLNEAFQDIEK-SKGYGGADLR-a7-b2	sp|O14114|Abo1Bmutant	sp|O14114|Abo1Bmutant	xlink	intra-protein xl	sp|O14114|Abo1Bmutant_Bmutant.10808.10808.5_sp|O14114|Abo1Bmutant_Bmutant.10684.10684.5	539	472	67	-	4027.1	806.428	5	-3.3	4	4	0.09	0.23	0.21	0.13	0.08	0.04	178	0	16.72
1	QLATKAAR-KSTGGK-a5-b1	sp|P84233|H3	sp|P84233|H3	xlink	intra-protein xl	Histonesp|P84233|H3sp|P62799|H4.02772.02772.4_Histonesp|P84233|H3sp|P62799|H4.02808.02808.4	24	10	14	-	1571.89	393.982	4	-2.9	2	4.34	0.18	0.24	0.14	0.13	0.01	0.02	125	0	16.59
1	IKLNALLGSLR-LLNKLK-a2-b4	sp|O14114|Abo1Bmutant	sp|O14114|Abo1Bmutant	xlink	intra-protein xl	Histonesp|P84233|H3sp|P62799|H4.20792.20792.3_Histonesp|P84233|H3sp|P62799|H4.21046.21046.3	802	798	4	-	2062.32	688.447	3	-3.8	202	3.94	0.19	0.18	0.12	0.12	0	0.02	225	0	16.38
1	GKGGKGLGK-GKGGKGLGK-a2-b5	sp|P62799|H4	sp|P62799|H4	xlink	intra-protein xl	sp|O14114|Abo1Bmutant_Bmutant2.03464.03464.3_sp|O14114|Abo1Bmutant_Bmutant2.03439.03439.3	6	9	3	-	1739.05	580.69	3	2.1	6	4.38	0.19	0.06	0.26	0.15	0.11	0.05	290	0	16.16
1	AVKEFMINALQ-TLQKLMPVASK-a3-b4	sp|O14114|Abo1Bmutant	sp|O14114|Abo1Bmutant	xlink	intra-protein xl	Histonesp|P84233|H3sp|P62799|H4.20469.20469.3_Histonesp|P84233|H3sp|P62799|H4.20541.20541.3	1182	562	620	-	2615.44	872.821	3	-1.1	1	3.75	0.18	0.08	0.41	0.25	0.15	0.07	297	0	15.77
1	RYQKSTELLIR-STGGKAPR-a4-b5	sp|P84233|H3	sp|P84233|H3	xlink	intra-protein xl	Histonesp|P84233|H3sp|P62799|H4.08160.08160.4_Histonesp|P84233|H3sp|P62799|H4.09211.09211.4	57	15	42	-	2316.28	580.079	4	-2.7	2	4.85	0.08	0.25	0.07	0.02	0.04	0.01	20	0	15.69
1	DALQLEDSETIKR-KQLATK-a12-b1	sp|O14114|Abo1Bmutant	sp|P84233|H3	xlink	inter-protein xl	Histonesp|P84233|H3sp|P62799|H4.10442.10442.3_Histonesp|P84233|H3sp|P62799|H4.10394.10394.3	906	19	649	-	2342.26	781.762	3	-2.7	1	4.65	0.2	0.19	0.31	0.3	0	0.04	79	0	15.55
1	KSAPATGGVK-GLGKGGAKR-a1-b4	sp|P84233|H3	sp|P62799|H4	xlink	inter-protein xl	Histonesp|P84233|H3sp|P62799|H4.12321.12321.4_Histonesp|P84233|H3sp|P62799|H4.12286.12286.4	28	13	15	-	1895.1	474.783	4	2.7	1	4.65	0.12	0.22	0.07	0.03	0.03	0.01	54	0	15.22
1	SSISPSKPLSPELKPLLNEAFQDIEK-SKGYGGADLR-a7-b2	sp|O14114|Abo1Bmutant	sp|O14114|Abo1Bmutant	xlink	intra-protein xl	sp|O14114|Abo1Bmutant_Bmutant.10203.10203.5_sp|O14114|Abo1Bmutant_Bmutant.09766.09766.5	539	472	67	-	4027.1	806.428	5	-3.9	4	4.3	0.06	0.16	0.16	0.11	0.06	0.03	146	0	15.13
1	GVLFHGPPGTGKTLMAR-ALAAACSSENKK-a12-b11	sp|O14114|Abo1Bmutant	sp|O14114|Abo1Bmutant	xlink	intra-protein xl	Histonesp|P84233|H3sp|P62799|H4.11555.11555.4_Histonesp|P84233|H3sp|P62799|H4.11506.11506.4	313	329	16	-	3124.61	782.161	4	-0.6	1	4.12	0.15	0.06	0.5	0.01	0.49	0.11	210	0	15.05
