# Supplementary material for: Structural basis of nucleosome assembly by the Abo1 AAA+ ATPase histone chaperone
Source: Nat Commun. 2019 Dec 17;10:5764. doi: 10.1038/s41467-019-13743-9 (PMC6917787; doi:10.1038/s41467-019-13743-9)
Supplement: Supplementary file 13 — Source Data [file 41467_2019_13743_MOESM13_ESM.xlsx]

## Sheet: Fig1c
Figure 1c
Histone conc (nM)		anisotropy1 (Mg)	anisotropy2 (Mg)	anisotropy3 (Mg)
1000		0.319469	0.300515	0.313848
500		0.308723	0.289388	0.304019
250		0.303088	0.294554	0.292552
125		0.29297	0.282969	0.295834
62.5		0.27042	0.273861	0.273344
31.25		0.264881	0.253746	0.260888
15.625		0.250953	0.248776	0.246402
7.8125		0.23252	0.233334	0.235334
0		0.223393	0.223604	0.220785
Histone conc (nM)		anisotropy1 (ATP)	anisotropy2 (ATP)	anisotropy3 (ATP)
1000		0.316225	0.314742	0.313506
500		0.30706	0.298863	0.28969
250		0.300734	0.2834	0.295834
125		0.280364	0.282019	0.265275
62.5		0.264973	0.275996	0.264826
31.25		0.227433	0.254383	0.249787
15.625		0.225659	0.24097	0.240836
7.8125		0.229158	0.222087	0.237973
0		0.198612	0.235991	0.221935

## Sheet: Fig1d
Figure 1d
	Abo1	Abo1+H3H4	Abo1+H2A/B	Abo1 WalkerB
ATPase1	0.776	0.778	0.873	0.026
ATPase2	0.82	0.789	0.832	0.0832
ATPase3	0.841	0.803	0.775	0.018

## Sheet: Fig2g
Figure 2g
	Binding fraction (%)	Error (%)
ATP	85.2459	6.2
NoATP	6.84932	2.4
ATPrS	3.55556	2.8
AMPPNP	2.98507	4.3
ADP	5.52995	2.8
NoMg2+EDTA	1.4218	1.3
Histone only	5.2356	3.9

## Sheet: Fig6b
Figure 6b
Raw data of FWHM (nm)
20.8421
22.4446
21.7625
20.7849
20.5816
22.8046
22.437
19.0267
23.7459
20.3845
22.4526
20.5999
22.695
26.5535
20.1482
19.1097
21.4397
18.9872
19.6126
22.1535
21.0817
20.4939
21.5687
22.9032
18.664
18.5386
20.0739
19.1254
19.6063
22.8115
19.878
20.863
18.8265
23.8663
20.9513
19.0966
22.4302
20.2815
19.9313
22.0265
18.718
19.8002
18.5125
21.0231
20.854
26.8192
21.4742
21.5043
19.8243
19.1147
19.2119
21.146
22.2081
20.2369
18.1902
23.4282
19.656
19.024
20.8945
20.6496
23.1557
21.7784
26.6841
22.6702
23.7783
25.4147
23.1206
28.1436
21.1045
21.596
17.276
19.6473
19.8264
19.8291
20.9958
19.9128
19.7614
24.3047
20.6499
21.5209
19.5921
18.2248
18.4576
21.1179
21.9436
24.2619
19.254
22.0691
20.3636
19.1424
22.925
19.7207
19.0105
16.0778
16.1438
17.3079
18.7243
17.8921
16.2722
18.2293
23.9134
20.6555
17.8677
19.0025
21.6777
20.0916
21.967
19.6514
20.5898
18.9956
18.9971
21.2946
17.1436
19.0863
18.9008
20.1361
18.7333
17.5269
18.8968
18.1584
18.1487
19.3544
20.8354
19.9568
21.7632
23.0425
24.5894
22.245
22.7607
20.7914
25.0719
19.8657
19.7599
18.7648
17.3384
17.7347
18.0265
18.088
19.7305
20.4392
19.5523
19.9415
22.7283
19.0604
18.7858
23.7219
24.6401
21.2575
18.6808
17.7176
20.7521
16.7956
23.2667
23.0518
20.7472
20.7189
17.9025
18.0937
20.2645
20.0062
24.5931
19.8439
20.0746
26.7549
21.0776
20.0851
22.507
18.4888
18.4347
21.8272
19.8151
18.035
18.8818
22.5909
19.8964
19.2138
18.9654
21.1968
21.6994
21.2309
17.7392
20.3471
19.5215
25.4397
22.076
22.5701
21.3465
22.2097
21.1789
20.4975
19.4041
20.4867
20.7952
24.0462
21.5173
21.94
19.8752
19.2648
19.7154
21.3968
20.4017
19.9853
18.6155
19.5228
22.6715
20.3782
19.0552
18.819
21.5358
18.9454
18.8449
20.4442
18.9129
18.6992
18.4423
22.1618
18.6042
20.0318
17.5673
18.018
20.632
18.9701
19.0156
19.226

## Sheet: Fig7g
Figure 7g
	Binding fraction (%)	Error (%)
WT	85.2459	6.2
W345A	0.9009	0.00825
E385A	1.36986	0.01176
E900A	4.41767	0.01772
Tailless	10.9244	2
